# Supplementary material for: ‘MicroRNA Targets’, a new AthaMap web-tool for genome-wide identification of miRNA targets in Arabidopsis thaliana
Source: BioData Min. 2012 Jul 16;5:7. doi: 10.1186/1756-0381-5-7 (PMC3410767; doi:10.1186/1756-0381-5-7)
Supplement: Additional file 1 — Positional information and score of target sites of miRNAs determined with psRNATarget in genes harbouring miRNA target sites within their transcripts. [file 1756-0381-5-7-S1.xls]

## Sheet: Sheet1
gene_ID	MIR_name	position	sequence	score
At1g01020.1	MIR413	7435	ATAGTTTCTCTTGTTCTGCAC	2
At1g01040.1	MIR838	28551	TTTTCTTCTACTTCTTGCACA	2.5
At1g01040.1	MIR775	27227	TTCGATGTCTAGCAGTGCCA	3
At1g01040.1	MIR447A/B	30082	TTGGGGACGAGATGTTTTGTTG	3.5
At1g01046.1	MIR838	28551	TTTTCTTCTACTTCTTGCACA	2.5
At1g01080.1	MIR851-3P	45376	TGGGTGGCAAACAAAGACGAC	3
At1g01140.1	MIR1888	66620	TAAGTTAAGATTTGTGAAGAA	3
At1g01160.1	MIR158A	73903	TCCCAAATGTAGACAAAGCA	4
At1g01160.1	MIR837-5P	73092	ATCAGTTTCTTGTTCGTTTCA	3
At1g01180.1	MIR773B*	76887	GGCAATAACTTGAGCAAACA	5
At1g01183.1	MIR166A-G	79012	TCGGACCAGGCTTCATTCCCC	4.5
At1g01240.1	MIR863-3P	100331	TTGAGAGCAACAAGACATAAT	3
At1g01320.1	MIR2938	126962	GATCTTTTGAGAGGGTTCCAG	5
At1g01320.1	MIR394A/B	128171	TTGGCATTCTGTCCACCTCC	3
At1g01350.1	MIR867	138155	TTGAACATGGTTTATTAGGAA	4.5
At1g01355.1	MIR844	139087	TGGTAAGATTGCTTATAAGCT	3.5
At1g01420.1	MIR171B/C	154802	TTGAGCCGTGCCAATATCACG	5
At1g01453.1	MIR854A-E	167537	GATGAGGATAGGGAGGAGGAG	2
At1g01510.1	MIR419	189896	TTATGAATGCTGAGGATGTTG	3.5
At1g01520.1	MIR396A	191661	TTCCACAGCTTTCTTGAACTG	4.5
At1g01520.1	MIR833-3P	191748	TAGACCGATGTCAACAAACAAG	5
At1g01520.1	MIR396B	191661	TTCCACAGCTTTCTTGAACTT	4.5
At1g01560.1	MIR173	202600	TTCGCTTGCAGAGAGAAATCAC	4.5
At1g01560.1	MIR415	203682	AACAGAGCAGAAACAGAACAT	2
At1g01580.1	MIR863-3P	209919	TTGAGAGCAACAAGACATAAT	3.5
At1g01590.1	MIR837-5P	214241	ATCAGTTTCTTGTTCGTTTCA	3
At1g01610.1	MIR774B	224037	TGAGATGAAGATATGGGTGAT	4
At1g01650.1	MIR2112-5P	234019	CGCAAATGCGGATATCAATGT	2
At1g01650.1	MIR398A	233252	TGTGTTCTCAGGTCACCCCTT	5
At1g01650.1	MIR2112-3P	234128	CTTTATATCCGCATTTGCGCA	2.5
At1g01660.1	MIR399B/C	242520	TGCCAAAGGAGAGTTGCCCTG	5
At1g01660.1	MIR1886.2	240907	TGAGATGAAATCTTTGATTGG	3
At1g01710.1	MIR773B*	263107	GGCAATAACTTGAGCAAACA	5
At1g01780.1	MIR418	283336	TAATGTGATGATGAACTGACC	4.5
At1g01830.1	MIR404	299255	ATTAACGCTGGCGGTTGCGGCAGC	5
At1g01900.1	MIR839	311767	TACCAACCTTTCATCGTTCCC	5
At1g01900.1	MIR829.2	312939	CAAATTAAAGCTTCAAGGTAG	3.5
At1g01920.1	MIR4227	317192	TCACTGGTACCAATCATTCCA	4
At1g01930.1	MIR172B*	321373	GCAGCACCATTAAGATTCAC	5
At1g01950.1	MIR160A-C	328022	TGCCTGGCTCCCTGTATGCCA	5
At1g01960.1	MIR780.1	336297	TCTAGCAGCTGTTGAGCAGGT	4.5
At1g01960.1	MIR829.1	335845	AGCTCTGATACCAAATGATGGAAT	3
At1g01970.1	MIR773B	339667	TTTGATTCCAGCTTTTGTCTC	3
At1g02010.1	MIR172A/B	348730	AGAATCTTGATGATGCTGCAT	4
At1g02010.1	MIR172C/D	348729	AGAATCTTGATGATGCTGCAG	4
At1g02010.1	MIR773B	352299	TTTGATTCCAGCTTTTGTCTC	3.5
At1g02020.1	MIR833-3P	352688	TAGACCGATGTCAACAAACAAG	3
At1g02030.1	MIR415	356204	AACAGAGCAGAAACAGAACAT	2
At1g02110.1	MIR838	394962	TTTTCTTCTACTTCTTGCACA	3.5
At1g02120.1	MIR167D	397910	TGAAGCTGCCAGCATGATCTGG	4
At1g02120.1	MIR167A/B	397912	TGAAGCTGCCAGCATGATCTA	4
At1g02205.1	MIR829.2	421157	CAAATTAAAGCTTCAAGGTAG	2.5
At1g02220.1	MIR778	428999	TGGCTTGGTTTATGTACACCG	4
At1g02220.1	MIR844*	429671	TTATAAGCCATCTTACTAGTT	4
At1g02250.1	MIR778	438033	TGGCTTGGTTTATGTACACCG	4
At1g02300.1	MIR169G*	453405	TCCGGCAAGTTGACCTTGGCT	4.5
At1g02330.1	MIR167C	462481	TAAGCTGCCAGCATGATCTTG	4
At1g02410.1	MIR854A-E	491821	GATGAGGATAGGGAGGAGGAG	3
At1g02560.1	MIR832-5P	539502	TGCTGGGATCGGGAATCGAAA	4.5
At1g02570.1	MIR162A/B	541999	TCGATAAACCTCTGCATCCAG	5
At1g02590.1	MIR850	552245	TAAGATCCGGACTACAACAAAG	5
At1g02610.1	MIR837-3P	555418	AAACGAACAAAAAACTGATGG	3.5
At1g02610.1	MIR860	554697	TCAATAGATTGGACTATGTAT	3
At1g02620.1	MIR3434*	557342	TCAGAGTATCAGCCATGTGA	3.5
At1g02630.1	MIR405A/B/D	561010	ATGAGTTGGGTCTAACCCATAACT	4.5
At1g02640.1	MIR398B/C	566574	TGTGTTCTCAGGTCACCCCTG	4.5
At1g02650.1	MIR169B/C	568705	CAGCCAAGGATGACTTGCCGG	4
At1g02650.1	MIR169A	568705	CAGCCAAGGATGACTTGCCGA	4
At1g02750.1	MIR841B*	603736	CAATTTCTAGTGGGTCGTATT	5
At1g02800.1	MIR167A/B	614284	TGAAGCTGCCAGCATGATCTA	3
At1g02800.1	MIR167D	614283	TGAAGCTGCCAGCATGATCTGG	3
At1g02800.1	MIR397A	613414	TCATTGAGTGCAGCGTTGATG	4.5
At1g02800.1	MIR167C	614285	TAAGCTGCCAGCATGATCTTG	4
At1g02800.1	MIR1886.1	616040	TGAGAGAAGTGAGATGAAATC	3
At1g02840.1	MIR864-5P	629654	TCAGGTATGATTGACTTCAAA	2.5
At1g02850.1	MIR2934	631634	TCTTTCTGCAAACGCCTTGGA	4
At1g02860.1	MIR835-5P	635493	TTCTTGCATATGTTCTTTATC	3
At1g02860.1	MIR827	635402	TTAGATGACCATCAACAAACT	0
At1g02890.1	MIR830	648025	TAACTATTTTGAGAAGAAGTG	2.5
At1g02910.1	MIR2112-5P	655609	CGCAAATGCGGATATCAATGT	5
At1g02940.1	MIR780.2	663292	TTCTTCGTGAATATCTGGCAT	3
At1g02965.1	MIR831	672389	TGATCTCTTCGTACTCTTCTTG	2.5
At1g02965.1	MIR832-5P	672464	TGCTGGGATCGGGAATCGAAA	4
At1g03000.1	MIR406	691571	TAGAATGCTATTGTAATCCAG	4
At1g03000.1	MIR864-3P	691428	TAAAGTCAATAATACCTTGAAG	3.5
At1g03000.1	MIR773B*	691356	GGCAATAACTTGAGCAAACA	4.5
At1g03010.1	MIR167D	695417	TGAAGCTGCCAGCATGATCTGG	4.5
At1g03030.1	MIR447A/B	702132	TTGGGGACGAGATGTTTTGTTG	4
At1g03030.1	MIR156G	701928	CGACAGAAGAGAGTGAGCAC	5
At1g03060.1	MIR169A	718488	CAGCCAAGGATGACTTGCCGA	4.5
At1g03060.1	MIR403	717256	TTAGATTCACGCACAAACTCG	3
At1g03060.1	MIR169D-G	718487	TGAGCCAAGGATGACTTGCCG	3.5
At1g03060.1	MIR401	721541	CGAAACTGGTGTCGACCGACA	4
At1g03060.1	MIR169B/C	718488	CAGCCAAGGATGACTTGCCGG	4.5
At1g03060.1	MIR169H-N	718488	TAGCCAAGGATGACTTGCCTG	4
At1g03080.1	MIR447C	732516	TTGGGGACGACATCTTTTGTTG	3.5
At1g03080.1	MIR162A/B	736954	TCGATAAACCTCTGCATCCAG	3.5
At1g03080.1	MIR4221	733998	TTTTCCTCTGTTGAATTCTTGC	3.5
At1g03090.1	MIR159A	742343	TTTGGATTGAAGGGAGCTCTA	4.5
At1g03090.1	MIR160A-C	742647	TGCCTGGCTCCCTGTATGCCA	5
At1g03110.1	MIR398A	751318	TGTGTTCTCAGGTCACCCCTT	5
At1g03120.1	MIR833-5P	752817	TGTTTGTTGTACTCGGTCTAGT	4
At1g03180.1	MIR824	775022	TAGACCATTTGTGAGAAGGGA	4
At1g03280.1	MIR161.2	803465	TCAATGCATTGAAAGTGACTA	4.5
At1g03280.1	MIR822	805788	TGCGGGAAGCATTTGCACATG	4.5
At1g03290.1	MIR4239	809555	TTTGTTATTTTCGCATGCTCC	4
At1g03370.1	MIR779.2	827394	TGATTGGAAATTTCGTTGACT	3.5
At1g03380.1	MIR849	840823	TAACTAAACATTGGTGTAGTA	4
At1g03430.1	MIR415	849146	AACAGAGCAGAAACAGAACAT	3
At1g03430.1	MIR2934	849000	TCTTTCTGCAAACGCCTTGGA	5
At1g03445.1	MIR866-3P	857198	ACAAAATCCGTCTTTGAAGA	4
At1g03457.1	MIR2934	861392	TCTTTCTGCAAACGCCTTGGA	5
At1g03475.1	MIR390A/B	870727	AAGCTCAGGAGGGATAGCGCC	4.5
At1g03475.1	MIR166A-G	869523	TCGGACCAGGCTTCATTCCCC	4.5
At1g03510.1	MIR396B	877144	TTCCACAGCTTTCTTGAACTT	4
At1g03530.1	MIR319C	882038	TTGGACTGAAGGGAGCTCCTT	4.5
At1g03530.1	MIR414	882357	TCATCTTCATCATCATCGTCA	2
At1g03540.1	MIR160A-C	884724	TGCCTGGCTCCCTGTATGCCA	5
At1g03590.1	MIR390A/B	895800	AAGCTCAGGAGGGATAGCGCC	5
At1g03630.1	MIR398A	908898	TGTGTTCTCAGGTCACCCCTT	3.5
At1g03630.1	MIR858	908251	TTTCGTTGTCTGTTCGACCTT	4
At1g03630.1	MIR398B/C	908897	TGTGTTCTCAGGTCACCCCTG	3.5
At1g03650.1	MIR156A-F	910497	TGACAGAAGAGAGTGAGCAC	4.5
At1g03650.1	MIR156G	910497	CGACAGAAGAGAGTGAGCAC	4
At1g03660.1	MIR406	911648	TAGAATGCTATTGTAATCCAG	3
At1g03710.1	MIR830	923436	TAACTATTTTGAGAAGAAGTG	3.5
At1g03740.1	MIR868	934330	CTTCTTAAGTGCTGATAATGC	3.5
At1g03770.1	MIR408	946682	ATGCACTGCCTCTTCCCTGGC	5
At1g03770.1	MIR865-3P	946052	TTTTTCCTCAAATTTATCCAA	2.5
At1g03830.1	MIR156A-F	964483	TGACAGAAGAGAGTGAGCAC	4
At1g03830.1	MIR157A-C	964482	TTGACAGAAGATAGAGAGCAC	5
At1g03830.1	MIR156H	964483	TGACAGAAGAAAGAGAGCAC	2.5
At1g03830.1	MIR157D	964483	TGACAGAAGATAGAGAGCAC	3.5
At1g03830.1	MIR156G	964483	CGACAGAAGAGAGTGAGCAC	4
At1g03840.1	MIR826	969731	TAGTCCGGTTTTGGATACGTG	4.5
At1g03840.1	MIR404	968455	ATTAACGCTGGCGGTTGCGGCAGC	4.5
At1g03890.1	MIR775	990278	TTCGATGTCTAGCAGTGCCA	5
At1g03890.1	MIR847	989715	TCACTCCTCTTCTTCTTGATG	5
At1g03900.1	MIR851-5P	991482	TCTCGGTTCGCGATCCACAAG	5
At1g03910.1	MIR831	996651	TGATCTCTTCGTACTCTTCTTG	2.5
At1g03980.1	MIR156A-F	1019709	TGACAGAAGAGAGTGAGCAC	3.5
At1g03980.1	MIR156G	1019709	CGACAGAAGAGAGTGAGCAC	3
At1g03980.1	MIR3434	1019422	ACTTGGCTGATTCTATTATT	4
At1g04000.1	MIR1888	1028974	TAAGTTAAGATTTGTGAAGAA	3.5
At1g04010.1	MIR780.1	1035595	TCTAGCAGCTGTTGAGCAGGT	5
At1g04020.1	MIR869.1	1037358	ATTGGTTCAATTCTGGTGTTG	4
At1g04080.1	MIR832-3P	1056353	TTGATTCCCAATCCAAGCAAG	4.5
At1g04090.1	MIR2111A*	1059111	GTCCTCGGGATGCGGATTACC	4.5
At1g04110.1	MIR780.1	1063088	TCTAGCAGCTGTTGAGCAGGT	4.5
At1g04150.1	MIR417	1083402	GAAGGTAGTGAATTTGTTCGA	3.5
At1g04160.1	MIR1887	1090269	TACTAAGTAGAGTCTAAGAGA	4
At1g04200.1	MIR866-5P	1112260	TCAAGGAACGGATTTTGTTAA	3
At1g04210.1	MIR415	1118048	AACAGAGCAGAAACAGAACAT	2
At1g04240.1	MIR159A	1128492	TTTGGATTGAAGGGAGCTCTA	4
At1g04250.1	MIR164C	1137597	TGGAGAAGCAGGGCACGTGCG	4.5
At1g04300.1	MIR426	1152400	TTTTGGAAATTTGTCCTTACG	3.5
At1g04310.1	MIR847	1155087	TCACTCCTCTTCTTCTTGATG	4.5
At1g04390.1	MIR773B*	1179351	GGCAATAACTTGAGCAAACA	4.5
At1g04420.1	MIR864-5P	1193425	TCAGGTATGATTGACTTCAAA	5
At1g04440.1	MIR832-3P	1202789	TTGATTCCCAATCCAAGCAAG	4.5
At1g04470.1	MIR836	1214144	TCCTGTGTTTCCTTTGATGCGTGG	4
At1g04500.1	MIR2933A/B	1224284	GAAATCGGAGAGGAAATTCGCC	4
At1g04530.1	MIR414	1235041	TCATCTTCATCATCATCGTCA	1
At1g04560.1	MIR779.1	1245081	TTCTGCTATGTTGCTGCTCAT	4
At1g04580.1	MIR773B*	1257418	GGCAATAACTTGAGCAAACA	5
At1g04600.1	MIR418	1269904	TAATGTGATGATGAACTGACC	4
At1g04680.1	MIR2936	1304560	CTTGAGAGAGAGAACACAGACG	3
At1g04710.1	MIR863-5P	1324014	TTATGTCTTGTTGATCTCAAT	3.5
At1g04730.1	MIR2934	1328866	TCTTTCTGCAAACGCCTTGGA	4.5
At1g04770.1	MIR4228	1337699	ATAGCCTTGAACGCCGTCGTT	4.5
At1g04790.1	MIR420	1348308	TAAACTAATCACGGAAATGCA	4.5
At1g04810.1	MIR4239	1353424	TTTGTTATTTTCGCATGCTCC	3.5
At1g04810.1	MIR865-3P	1351770	TTTTTCCTCAAATTTATCCAA	4.5
At1g04840.1	MIR169A	1364457	CAGCCAAGGATGACTTGCCGA	3.5
At1g04840.1	MIR169B/C	1364457	CAGCCAAGGATGACTTGCCGG	3.5
At1g04850.1	MIR414	1365537	TCATCTTCATCATCATCGTCA	2
At1g04870.1	MIR844*	1375117	TTATAAGCCATCTTACTAGTT	4.5
At1g04880.1	MIR829.1	1378918	AGCTCTGATACCAAATGATGGAAT	5
At1g04900.1	MIR4240	1387785	TGACTAGACCCGTAACATTAC	4.5
At1g04900.1	MIR830	1385148	TAACTATTTTGAGAAGAAGTG	3.5
At1g04930.1	MIR832-5P	1398966	TGCTGGGATCGGGAATCGAAA	4.5
At1g04980.1	MIR398B/C	1414400	TGTGTTCTCAGGTCACCCCTG	3
At1g04980.1	MIR398A	1414399	TGTGTTCTCAGGTCACCCCTT	3
At1g05000.1	MIR2936	1426485	CTTGAGAGAGAGAACACAGACG	5
At1g05000.1	MIR172E	1425716	GGAATCTTGATGATGCTGCAT	3.5
At1g05090.1	MIR3440B-5P	1463669	TTTTCTTGGCCCATCCACTTC	4.5
At1g05100.1	MIR4228	1470175	ATAGCCTTGAACGCCGTCGTT	5
At1g05120.1	MIR396A	1475096	TTCCACAGCTTTCTTGAACTG	5
At1g05120.1	MIR397A	1473959	TCATTGAGTGCAGCGTTGATG	4.5
At1g05140.1	MIR2933A/B	1482723	GAAATCGGAGAGGAAATTCGCC	4
At1g05150.1	MIR780.2	1484633	TTCTTCGTGAATATCTGGCAT	3
At1g05170.1	MIR1886.1	1494214	TGAGAGAAGTGAGATGAAATC	4.5
At1g05170.1	MIR169D-G	1492269	TGAGCCAAGGATGACTTGCCG	4.5
At1g05260.1	MIR2933A/B	1531159	GAAATCGGAGAGGAAATTCGCC	4.5
At1g05270.1	MIR852	1531977	AAGATAAGCGCCTTAGTTCTG	4
At1g05270.1	MIR842	1533973	TCATGGTCAGATCCGTCATCC	5
At1g05280.1	MIR844	1535671	TGGTAAGATTGCTTATAAGCT	3
At1g05280.1	MIR846	1536996	TTGAATTGAAGTGCTTGAATT	3.5
At1g05310.1	MIR823	1552286	TGGGTGGTGATCATATAAGAT	4.5
At1g05320.1	MIR846	1554188	TTGAATTGAAGTGCTTGAATT	4
At1g05320.1	MIR3932A/B	1554347	AACTTTGTGATGACAACGAAG	3
At1g05360.1	MIR3434*	1567141	TCAGAGTATCAGCCATGTGA	5
At1g05460.1	MIR842	1603628	TCATGGTCAGATCCGTCATCC	4
At1g05470.1	MIR2111A*	1608887	GTCCTCGGGATGCGGATTACC	5
At1g05490.1	MIR865-3P	1620678	TTTTTCCTCAAATTTATCCAA	4
At1g05520.1	MIR171B/C	1631834	TTGAGCCGTGCCAATATCACG	4
At1g05540.1	MIR391	1639313	TTCGCAGGAGAGATAGCGCCA	5
At1g05570.1	MIR779.2	1656758	TGATTGGAAATTTCGTTGACT	4
At1g05580.1	MIR851-5P	1667436	TCTCGGTTCGCGATCCACAAG	4.5
At1g05590.1	MIR777	1670464	TACGCATTGAGTTTCGTTGCTT	3.5
At1g05600.1	MIR853	1672079	TCCCCTCTTTAGCTTGGAGAAG	4
At1g05670.1	MIR399F	1700902	TGCCAAAGGAGATTTGCCCGG	4
At1g05680.1	MIR865-3P	1703994	TTTTTCCTCAAATTTATCCAA	2.5
At1g05750.1	MIR161.1	1722432	TGAAAGTGACTACATCGGGGT	3.5
At1g05770.1	MIR393A/B	1725748	TCCAAAGGGATCGCATTGATCC	3.5
At1g05790.1	MIR3440B-5P	1735630	TTTTCTTGGCCCATCCACTTC	4.5
At1g05790.1	MIR868	1734273	CTTCTTAAGTGCTGATAATGC	3
At1g05805.1	MIR395A/D/E	1746765	CTGAAGTGTTTGGGGGAACTC	4.5
At1g05830.1	MIR472	1757823	TTTTTCCTACTCCGCCCATACC	5
At1g05860.1	MIR4228	1769492	ATAGCCTTGAACGCCGTCGTT	4
At1g05880.1	MIR396B	1778001	TTCCACAGCTTTCTTGAACTT	3.5
At1g05890.1	MIR164C	1780269	TGGAGAAGCAGGGCACGTGCG	3.5
At1g05890.1	MIR161.2	1782120	TCAATGCATTGAAAGTGACTA	4.5
At1g05890.1	MIR164A/B	1780269	TGGAGAAGCAGGGCACGTGCA	3.5
At1g05910.1	MIR840	1790563	ACACTGAAGGACCTAAACTAAC	4
At1g05930.1	MIR824	1799767	TAGACCATTTGTGAGAAGGGA	3
At1g05930.1	MIR852	1800389	AAGATAAGCGCCTTAGTTCTG	4.5
At1g05950.1	MIR418	1804931	TAATGTGATGATGAACTGACC	4.5
At1g05950.1	MIR2935	1807198	TGGAATCACACGGTCGTCATTC	4
At1g05960.1	MIR156G	1808651	CGACAGAAGAGAGTGAGCAC	5
At1g05960.1	MIR156A-F	1808651	TGACAGAAGAGAGTGAGCAC	5
At1g05990.1	MIR856	1818965	TAATCCTACCAATAACTTCAGC	4
At1g05990.1	MIR172B*	1818959	GCAGCACCATTAAGATTCAC	4.5
At1g06000.1	MIR3434*	1821507	TCAGAGTATCAGCCATGTGA	4.5
At1g06070.1	MIR4227	1836817	TCACTGGTACCAATCATTCCA	5
At1g06110.1	MIR851-5P	1853855	TCTCGGTTCGCGATCCACAAG	4.5
At1g06135.1	MIR4221	1862285	TTTTCCTCTGTTGAATTCTTGC	4
At1g06140.1	MIR396B	1865659	TTCCACAGCTTTCTTGAACTT	4
At1g06140.1	MIR396A	1865971	TTCCACAGCTTTCTTGAACTG	4.5
At1g06145.1	MIR172A/B	1867022	AGAATCTTGATGATGCTGCAT	3
At1g06145.1	MIR172C/D	1867023	AGAATCTTGATGATGCTGCAG	3
At1g06145.1	MIR172E	1867022	GGAATCTTGATGATGCTGCAT	3.5
At1g06149.1	MIR835-5P	1870993	TTCTTGCATATGTTCTTTATC	3
At1g06149.1	MIR856	1871385	TAATCCTACCAATAACTTCAGC	4.5
At1g06149.1	MIR860	1872969	TCAATAGATTGGACTATGTAT	3.5
At1g06150.1	MIR860	1872969	TCAATAGATTGGACTATGTAT	3.5
At1g06150.1	MIR835-5P	1870993	TTCTTGCATATGTTCTTTATC	3
At1g06150.1	MIR856	1871385	TAATCCTACCAATAACTTCAGC	4.5
At1g06160.1	MIR3932A/B	1883655	AACTTTGTGATGACAACGAAG	4.5
At1g06170.1	MIR866-3P	1885865	ACAAAATCCGTCTTTGAAGA	4
At1g06180.1	MIR858	1890638	TTTCGTTGTCTGTTCGACCTT	2
At1g06220.1	MIR849	1904259	TAACTAAACATTGGTGTAGTA	3.5
At1g06250.1	MIR848	1913923	TGACATGGGACTGCCTAAGCTA	5
At1g06250.1	MIR864-5P	1913657	TCAGGTATGATTGACTTCAAA	3
At1g06265.1	MIR2935	1915519	TGGAATCACACGGTCGTCATTC	4.5
At1g06280.1	MIR782	1920407	ACAAACACCTTGGATGTTCTT	5
At1g06390.1	MIR4243	1948552	TTGAAATTGTAGATTTCGTAC	3.5
At1g06410.1	MIR406	1957179	TAGAATGCTATTGTAATCCAG	3.5
At1g06440.1	MIR391	1964624	TTCGCAGGAGAGATAGCGCCA	5
At1g06470.1	MIR156G	1970207	CGACAGAAGAGAGTGAGCAC	3
At1g06475.1	MIR844	1973879	TGGTAAGATTGCTTATAAGCT	3.5
At1g06520.1	MIR837-3P	1994134	AAACGAACAAAAAACTGATGG	3
At1g06580.1	MIR400	2014949	TATGAGAGTATTATAAGTCAC	0
At1g06580.1	MIR161.1	2015170	TGAAAGTGACTACATCGGGGT	2
At1g06580.1	MIR161.2	2015161	TCAATGCATTGAAAGTGACTA	3
At1g06590.1	MIR828	2023447	TCTTGCTTAAATGAGTATTCCA	4.5
At1g06620.1	MIR844*	2026012	TTATAAGCCATCTTACTAGTT	4.5
At1g06680.1	MIR403	2048894	TTAGATTCACGCACAAACTCG	4
At1g06680.1	MIR773	2049037	TTTGCTTCCAGCTTTTGTCTC	5
At1g06710.1	MIR839	2059135	TACCAACCTTTCATCGTTCCC	5
At1g06720.1	MIR169A	2063004	CAGCCAAGGATGACTTGCCGA	5
At1g06720.1	MIR835-5P	2066081	TTCTTGCATATGTTCTTTATC	3
At1g06720.1	MIR159A	2067278	TTTGGATTGAAGGGAGCTCTA	5
At1g06720.1	MIR169B/C	2063004	CAGCCAAGGATGACTTGCCGG	5
At1g06720.1	MIR169D-G	2063003	TGAGCCAAGGATGACTTGCCG	3.5
At1g06750.1	MIR167D	2074593	TGAAGCTGCCAGCATGATCTGG	4.5
At1g06760.1	MIR834	2076900	TGGTAGCAGTAGCGGTGGTAA	3.5
At1g06820.1	MIR866-3P	2094826	ACAAAATCCGTCTTTGAAGA	3.5
At1g06840.1	MIR169B/C	2102226	CAGCCAAGGATGACTTGCCGG	4
At1g06840.1	MIR169A	2102226	CAGCCAAGGATGACTTGCCGA	4
At1g06840.1	MIR393A/B	2098833	TCCAAAGGGATCGCATTGATCC	4
At1g06900.1	MIR414	2120402	TCATCTTCATCATCATCGTCA	0.5
At1g06960.1	MIR419	2137304	TTATGAATGCTGAGGATGTTG	3
At1g06970.1	MIR158A	2139486	TCCCAAATGTAGACAAAGCA	4
At1g06970.1	MIR158B	2139486	CCCCAAATGTAGACAAAGCA	4
At1g06990.1	MIR393A/B	2149790	TCCAAAGGGATCGCATTGATCC	3.5
At1g07010.1	MIR2111A/B	2154940	TAATCTGCATCCTGAGGTTTA	2
At1g07110.1	MIR774B	2179200	TGAGATGAAGATATGGGTGAT	3
At1g07110.1	MIR1886.3	2181439	AATTAAAGATTTCATCTTACT	3.5
At1g07140.1	MIR396B	2192572	TTCCACAGCTTTCTTGAACTT	4.5
At1g07140.1	MIR831	2192546	TGATCTCTTCGTACTCTTCTTG	3.5
At1g07140.1	MIR403	2193414	TTAGATTCACGCACAAACTCG	4.5
At1g07175.1	MIR825	2202409	TTCTCAAGAAGGTGCATGAAC	4.5
At1g07220.1	MIR398B/C	2218496	TGTGTTCTCAGGTCACCCCTG	4.5
At1g07270.1	MIR419	2231880	TTATGAATGCTGAGGATGTTG	5
At1g07320.1	MIR865-3P	2249718	TTTTTCCTCAAATTTATCCAA	3
At1g07330.1	MIR826	2253224	TAGTCCGGTTTTGGATACGTG	3
At1g07380.1	MIR396A	2266678	TTCCACAGCTTTCTTGAACTG	4
At1g07380.1	MIR832-3P	2268174	TTGATTCCCAATCCAAGCAAG	4
At1g07380.1	MIR400	2265115	TATGAGAGTATTATAAGTCAC	4
At1g07390.1	MIR774	2273160	TTGGTTACCCATATGGCCATC	4
At1g07430.1	MIR3440B-5P	2281294	TTTTCTTGGCCCATCCACTTC	3.5
At1g07470.1	MIR829.2	2292208	CAAATTAAAGCTTCAAGGTAG	3
At1g07470.1	MIR864-5P	2292846	TCAGGTATGATTGACTTCAAA	3
At1g07480.1	MIR864-5P	2297972	TCAGGTATGATTGACTTCAAA	3
At1g07480.1	MIR829.2	2298704	CAAATTAAAGCTTCAAGGTAG	3
At1g07510.1	MIR780.2	2307826	TTCTTCGTGAATATCTGGCAT	3.5
At1g07520.1	MIR836	2310686	TCCTGTGTTTCCTTTGATGCGTGG	4
At1g07520.1	MIR426	2310161	TTTTGGAAATTTGTCCTTACG	4
At1g07530.1	MIR396A	2315409	TTCCACAGCTTTCTTGAACTG	4.5
At1g07540.1	MIR402	2320567	TTCGAGGCCTATTAAACCTCTG	5
At1g07560.1	MIR863-5P	2327388	TTATGTCTTGTTGATCTCAAT	4
At1g07570.1	MIR829.2	2333024	CAAATTAAAGCTTCAAGGTAG	3
At1g07615.1	MIR169A	2342473	CAGCCAAGGATGACTTGCCGA	4.5
At1g07615.1	MIR169B/C	2342474	CAGCCAAGGATGACTTGCCGG	4.5
At1g07620.1	MIR866-5P	2346095	TCAAGGAACGGATTTTGTTAA	3
At1g07650.1	MIR404	2359590	ATTAACGCTGGCGGTTGCGGCAGC	1.5
At1g07670.1	MIR844*	2373111	TTATAAGCCATCTTACTAGTT	4
At1g07680.1	MIR854A-E	2376447	GATGAGGATAGGGAGGAGGAG	3.5
At1g07710.1	MIR771	2387533	TGAGCCTCTGTGGTAGCCCTCA	4.5
At1g07728.1	MIR774B	2396369	TGAGATGAAGATATGGGTGAT	3.5
At1g07730.2	MIR4228	2397756	ATAGCCTTGAACGCCGTCGTT	4
At1g07740.1	MIR4228	2397756	ATAGCCTTGAACGCCGTCGTT	4
At1g07800.1	MIR831	2415531	TGATCTCTTCGTACTCTTCTTG	3.5
At1g07800.1	MIR855	2415850	AGCAAAAGCTAAGGAAAAGGAA	2.5
At1g07810.1	MIR165A/B	2418245	TCGGACCAGGCTTCATCCCCC	5
At1g07810.1	MIR166A-G	2418245	TCGGACCAGGCTTCATTCCCC	4
At1g07830.1	MIR851-3P	2423252	TGGGTGGCAAACAAAGACGAC	4
At1g07850.1	MIR2937	2428021	ATAAGAGCTGTTGAAGGAGTC	4.5
At1g07900.1	MIR861-3P	2443564	GATGGATATGTCTTCAAGGAC	3
At1g07910.1	MIR829.2	2446581	CAAATTAAAGCTTCAAGGTAG	3
At1g07910.1	MIR2111A/B	2449458	TAATCTGCATCCTGAGGTTTA	3.5
At1g07920.1	MIR829.2	2455152	CAAATTAAAGCTTCAAGGTAG	3.5
At1g07920.1	MIR831	2456980	TGATCTCTTCGTACTCTTCTTG	5
At1g07970.1	MIR160A-C	2469959	TGCCTGGCTCCCTGTATGCCA	4.5
At1g08035.1	MIR870	2494832	TAATTTGGTGTTTCTTCGATC	2.5
At1g08040.1	MIR846	2496725	TTGAATTGAAGTGCTTGAATT	3.5
At1g08065.1	MIR854A-E	2513293	GATGAGGATAGGGAGGAGGAG	2.5
At1g08090.1	MIR853	2524471	TCCCCTCTTTAGCTTGGAGAAG	5
At1g08130.1	MIR864-3P	2544601	TAAAGTCAATAATACCTTGAAG	4.5
At1g08150.1	MIR774B*	2558885	CATCCATATTTTCATCTCGAA	5
At1g08160.1	MIR2933A/B	2559557	GAAATCGGAGAGGAAATTCGCC	4
At1g08190.1	MIR402	2569909	TTCGAGGCCTATTAAACCTCTG	4.5
At1g08190.1	MIR862-5P	2567891	TCCAATAGGTCGAGCATGTGC	3.5
At1g08250.1	MIR166A-G	2589991	TCGGACCAGGCTTCATTCCCC	4
At1g08260.1	MIR851-5P	2594078	TCTCGGTTCGCGATCCACAAG	4.5
At1g08260.1	MIR169H-N	2593388	TAGCCAAGGATGACTTGCCTG	4.5
At1g08260.1	MIR408	2600594	ATGCACTGCCTCTTCCCTGGC	4
At1g08315.1	MIR408	2620632	ATGCACTGCCTCTTCCCTGGC	5
At1g08410.1	MIR398A	2646281	TGTGTTCTCAGGTCACCCCTT	4
At1g08410.1	MIR397B	2648875	TCATTGAGTGCATCGTTGATG	4.5
At1g08410.1	MIR398B/C	2646280	TGTGTTCTCAGGTCACCCCTG	4
At1g08420.1	MIR854A-E	2652606	GATGAGGATAGGGAGGAGGAG	2.5
At1g08510.1	MIR836	2691724	TCCTGTGTTTCCTTTGATGCGTGG	3.5
At1g08520.1	MIR831	2699100	TGATCTCTTCGTACTCTTCTTG	3.5
At1g08530.1	MIR870	2702814	TAATTTGGTGTTTCTTCGATC	4
At1g08550.1	MIR172B*	2708815	GCAGCACCATTAAGATTCAC	3
At1g08570.1	MIR167C	2713938	TAAGCTGCCAGCATGATCTTG	4
At1g08570.1	MIR319A/B	2713610	TTGGACTGAAGGGAGCTCCCT	4.5
At1g08570.1	MIR167A/B	2713940	TGAAGCTGCCAGCATGATCTA	3.5
At1g08570.1	MIR167D	2713938	TGAAGCTGCCAGCATGATCTGG	3.5
At1g08600.1	MIR832-5P	2728498	TGCTGGGATCGGGAATCGAAA	3.5
At1g08610.1	MIR161.1	2734308	TGAAAGTGACTACATCGGGGT	4
At1g08620.1	MIR3440B-5P	2741903	TTTTCTTGGCCCATCCACTTC	4.5
At1g08640.1	MIR398B/C	2748933	TGTGTTCTCAGGTCACCCCTG	4
At1g08640.1	MIR855	2749506	AGCAAAAGCTAAGGAAAAGGAA	4.5
At1g08680.1	MIR171A	2766799	TGATTGAGCCGCGCCAATATC	4.5
At1g08680.1	MIR170	2766799	TGATTGAGCCGTGTCAATATC	4
At1g08730.1	MIR822	2786221	TGCGGGAAGCATTTGCACATG	4.5
At1g08735.1	MIR779.1	2793030	TTCTGCTATGTTGCTGCTCAT	4
At1g08750.1	MIR3434*	2801845	TCAGAGTATCAGCCATGTGA	4
At1g08760.1	MIR1886.2	2805620	TGAGATGAAATCTTTGATTGG	3
At1g08780.1	MIR406	2810237	TAGAATGCTATTGTAATCCAG	3
At1g08780.1	MIR869.2	2810948	TCTGGTGTTGAGATAGTTGAC	3.5
At1g08860.1	MIR416	2843922	GGTTCGTACGTACACTGTTCA	4
At1g08900.1	MIR849	2855705	TAACTAAACATTGGTGTAGTA	4
At1g08985.1	MIR1886.1	2887637	TGAGAGAAGTGAGATGAAATC	3
At1g09000.1	MIR169A	2891939	CAGCCAAGGATGACTTGCCGA	5
At1g09010.1	MIR841	2897524	TACGAGCCACTTGAAACTGAA	4.5
At1g09040.1	MIR158A	2912832	TCCCAAATGTAGACAAAGCA	3
At1g09050.1	MIR2112-3P	2918648	CTTTATATCCGCATTTGCGCA	4.5
At1g09100.1	MIR2111A/B	2936783	TAATCTGCATCCTGAGGTTTA	4.5
At1g09100.1	MIR171A	2937389	TGATTGAGCCGCGCCAATATC	4
At1g09100.1	MIR843	2936885	TTTAGGTCGAGCTTCATTGGA	4
At1g09170.1	MIR156H	2958849	TGACAGAAGAAAGAGAGCAC	2.5
At1g09195.1	MIR780.2	2970302	TTCTTCGTGAATATCTGGCAT	4
At1g09195.1	MIR844	2969993	TGGTAAGATTGCTTATAAGCT	3.5
At1g09210.1	MIR863-3P	2976035	TTGAGAGCAACAAGACATAAT	4
At1g09240.1	MIR2939	2985973	TAACGCACAACACTAAGCCAT	3
At1g09270.1	MIR159C	2994740	TTTGGATTGAAGGGAGCTCCT	4.5
At1g09280.1	MIR3440B-3P	2998216	TGGATTGGTCAAGGGAAGCGT	3
At1g09300.1	MIR851-5P	3006987	TCTCGGTTCGCGATCCACAAG	4
At1g09320.1	MIR853	3011958	TCCCCTCTTTAGCTTGGAGAAG	5
At1g09340.1	MIR399D	3016266	TGCCAAAGGAGATTTGCCCCG	4.5
At1g09340.1	MIR850	3018126	TAAGATCCGGACTACAACAAAG	3.5
At1g09350.1	MIR837-5P	3019898	ATCAGTTTCTTGTTCGTTTCA	4
At1g09410.1	MIR864-5P	3036642	TCAGGTATGATTGACTTCAAA	3
At1g09410.1	MIR3440B-5P	3036004	TTTTCTTGGCCCATCCACTTC	3.5
At1g09420.1	MIR780.2	3040561	TTCTTCGTGAATATCTGGCAT	4
At1g09440.1	MIR856	3045860	TAATCCTACCAATAACTTCAGC	5
At1g09530.1	MIR169A	3077123	CAGCCAAGGATGACTTGCCGA	5
At1g09530.1	MIR169B/C	3077122	CAGCCAAGGATGACTTGCCGG	5
At1g09530.1	MIR169D-G	3077123	TGAGCCAAGGATGACTTGCCG	4
At1g09540.1	MIR858	3086881	TTTCGTTGTCTGTTCGACCTT	3
At1g09550.1	MIR408	3090223	ATGCACTGCCTCTTCCCTGGC	4.5
At1g09570.1	MIR866-3P	3096218	ACAAAATCCGTCTTTGAAGA	5
At1g09570.1	MIR864-3P	3099575	TAAAGTCAATAATACCTTGAAG	3
At1g09640.1	MIR860	3122402	TCAATAGATTGGACTATGTAT	5
At1g09645.1	MIR1886.1	3123262	TGAGAGAAGTGAGATGAAATC	4
At1g09650.1	MIR849	3126222	TAACTAAACATTGGTGTAGTA	5
At1g09700.1	MIR398A	3139131	TGTGTTCTCAGGTCACCCCTT	4.5
At1g09700.1	MIR773B*	3138966	GGCAATAACTTGAGCAAACA	3.5
At1g09710.1	MIR841B	3143143	TACGAGCCACTGGAAACTGAA	4.5
At1g09710.1	MIR829.2	3144260	CAAATTAAAGCTTCAAGGTAG	3.5
At1g09730.1	MIR826	3150826	TAGTCCGGTTTTGGATACGTG	4
At1g09730.1	MIR2937	3150910	ATAAGAGCTGTTGAAGGAGTC	4.5
At1g09730.1	MIR838	3150186	TTTTCTTCTACTTCTTGCACA	2.5
At1g09740.1	MIR404	3154756	ATTAACGCTGGCGGTTGCGGCAGC	4
At1g09790.1	MIR172B*	3169031	GCAGCACCATTAAGATTCAC	4.5
At1g09790.1	MIR1887	3170729	TACTAAGTAGAGTCTAAGAGA	4
At1g09800.1	MIR169B/C	3178014	CAGCCAAGGATGACTTGCCGG	5
At1g09800.1	MIR169D-G	3178013	TGAGCCAAGGATGACTTGCCG	4
At1g09800.1	MIR169H-N	3178014	TAGCCAAGGATGACTTGCCTG	5
At1g09812.1	MIR393A/B	3187896	TCCAAAGGGATCGCATTGATCC	4.5
At1g09815.1	MIR171B/C	3189831	TTGAGCCGTGCCAATATCACG	5
At1g09815.1	MIR171A	3189834	TGATTGAGCCGCGCCAATATC	4.5
At1g09815.1	MIR1888	3189657	TAAGTTAAGATTTGTGAAGAA	3
At1g09860.1	MIR399B/C	3204403	TGCCAAAGGAGAGTTGCCCTG	5
At1g09880.1	MIR849	3211357	TAACTAAACATTGGTGTAGTA	4
At1g09890.1	MIR4221	3217267	TTTTCCTCTGTTGAATTCTTGC	3
At1g09900.1	MIR400	3219483	TATGAGAGTATTATAAGTCAC	3.5
At1g09940.1	MIR782	3238489	ACAAACACCTTGGATGTTCTT	4.5
At1g09960.1	MIR3440B-5P	3245565	TTTTCTTGGCCCATCCACTTC	4
At1g09980.1	MIR399F	3258621	TGCCAAAGGAGATTTGCCCGG	5
At1g09995.1	MIR867	3262271	TTGAACATGGTTTATTAGGAA	5
At1g09995.1	MIR827	3263209	TTAGATGACCATCAACAAACT	4
At1g10000.1	MIR844*	3264709	TTATAAGCCATCTTACTAGTT	4.5
At1g10040.1	MIR834	3276214	TGGTAGCAGTAGCGGTGGTAA	3.5
At1g10050.1	MIR839	3281751	TACCAACCTTTCATCGTTCCC	3.5
At1g10090.1	MIR782	3296017	ACAAACACCTTGGATGTTCTT	5
At1g10120.1	MIR157D	3305164	TGACAGAAGATAGAGAGCAC	4
At1g10120.1	MIR157A-C	3305162	TTGACAGAAGATAGAGAGCAC	3
At1g10130.1	MIR856	3313653	TAATCCTACCAATAACTTCAGC	4.5
At1g10130.1	MIR845B	3320146	TCGCTCTGATACCAAATTGATG	4
At1g10130.1	MIR830	3320505	TAACTATTTTGAGAAGAAGTG	3.5
At1g10155.1	MIR839	3328165	TACCAACCTTTCATCGTTCCC	4
At1g10200.1	MIR394A/B	3346704	TTGGCATTCTGTCCACCTCC	3.5
At1g10220.1	MIR829.2	3353094	CAAATTAAAGCTTCAAGGTAG	4
At1g10270.1	MIR828	3364522	TCTTGCTTAAATGAGTATTCCA	4.5
At1g10300.1	MIR833-3P	3378280	TAGACCGATGTCAACAAACAAG	4
At1g10300.1	MIR3440B-3P	3378708	TGGATTGGTCAAGGGAAGCGT	4
At1g10310.1	MIR1886.1	3383012	TGAGAGAAGTGAGATGAAATC	3
At1g10330.1	MIR4239	3389385	TTTGTTATTTTCGCATGCTCC	4.5
At1g10340.1	MIR170	3391810	TGATTGAGCCGTGTCAATATC	3
At1g10430.1	MIR861-5P	3429438	CCTTGGAGAAATATGCGTCAA	4.5
At1g10455.1	MIR846	3438926	TTGAATTGAAGTGCTTGAATT	5
At1g10490.1	MIR390A/B	3458055	AAGCTCAGGAGGGATAGCGCC	4.5
At1g10522.1	MIR3434*	3471169	TCAGAGTATCAGCCATGTGA	3.5
At1g10530.1	MIR164C	3472288	TGGAGAAGCAGGGCACGTGCG	3
At1g10530.1	MIR164A/B	3472289	TGGAGAAGCAGGGCACGTGCA	3
At1g10570.1	MIR867	3488621	TTGAACATGGTTTATTAGGAA	3.5
At1g10580.1	MIR840	3491421	ACACTGAAGGACCTAAACTAAC	3.5
At1g10580.1	MIR868	3492426	CTTCTTAAGTGCTGATAATGC	4.5
At1g10610.1	MIR415	3506737	AACAGAGCAGAAACAGAACAT	2
At1g10630.1	MIR2111A/B	3513622	TAATCTGCATCCTGAGGTTTA	4.5
At1g10682.1	MIR2933A/B	3545099	GAAATCGGAGAGGAAATTCGCC	4
At1g10700.1	MIR391	3554159	TTCGCAGGAGAGATAGCGCCA	4
At1g10700.1	MIR1886.1	3556468	TGAGAGAAGTGAGATGAAATC	2
At1g10740.1	MIR838	3570469	TTTTCTTCTACTTCTTGCACA	2.5
At1g10810.1	MIR2938	3599724	GATCTTTTGAGAGGGTTCCAG	3.5
At1g10830.1	MIR849	3606263	TAACTAAACATTGGTGTAGTA	4
At1g10840.1	MIR868	3609770	CTTCTTAAGTGCTGATAATGC	4.5
At1g10840.1	MIR841B*	3609730	CAATTTCTAGTGGGTCGTATT	4.5
At1g10890.1	MIR859	3631637	TCTCTCTGTTGTGAAGTCAAA	3.5
At1g10890.1	MIR4243	3631444	TTGAAATTGTAGATTTCGTAC	3
At1g10910.1	MIR861-3P	3642671	GATGGATATGTCTTCAAGGAC	3.5
At1g10910.1	MIR866-3P	3640257	ACAAAATCCGTCTTTGAAGA	2.5
At1g10920.1	MIR394A/B	3646863	TTGGCATTCTGTCCACCTCC	4.5
At1g10920.1	MIR4227	3646787	TCACTGGTACCAATCATTCCA	5
At1g10930.1	MIR1886.2	3655319	TGAGATGAAATCTTTGATTGG	3.5
At1g11000.1	MIR780.2	3675444	TTCTTCGTGAATATCTGGCAT	4
At1g11040.1	MIR830*	3680449	TCTTCTCCAAATAGTTTAGGTT	3.5
At1g11120.1	MIR847	3719030	TCACTCCTCTTCTTCTTGATG	5
At1g11120.1	MIR4243	3719671	TTGAAATTGTAGATTTCGTAC	3.5
At1g11160.1	MIR396B	3734234	TTCCACAGCTTTCTTGAACTT	4
At1g11180.1	MIR824	3748061	TAGACCATTTGTGAGAAGGGA	5
At1g11190.1	MIR156A-F	3752618	TGACAGAAGAGAGTGAGCAC	3.5
At1g11190.1	MIR156G	3752618	CGACAGAAGAGAGTGAGCAC	3.5
At1g11190.1	MIR2112-3P	3750693	CTTTATATCCGCATTTGCGCA	4.5
At1g11200.1	MIR856	3755262	TAATCCTACCAATAACTTCAGC	2
At1g11210.1	MIR3440B-3P	3756146	TGGATTGGTCAAGGGAAGCGT	4.5
At1g11260.1	MIR832-3P	3778189	TTGATTCCCAATCCAAGCAAG	4.5
At1g11280.1	MIR774	3790380	TTGGTTACCCATATGGCCATC	4
At1g11280.1	MIR782	3788246	ACAAACACCTTGGATGTTCTT	5
At1g11310.1	MIR841B	3804111	TACGAGCCACTGGAAACTGAA	5
At1g11340.1	MIR2112-3P	3816127	CTTTATATCCGCATTTGCGCA	4
At1g11360.1	MIR840	3821707	ACACTGAAGGACCTAAACTAAC	4
At1g11390.1	MIR420	3834551	TAAACTAATCACGGAAATGCA	4.5
At1g11390.1	MIR3932A/B	3837072	AACTTTGTGATGACAACGAAG	3.5
At1g11400.1	MIR2933A/B	3838389	GAAATCGGAGAGGAAATTCGCC	4.5
At1g11420.1	MIR171A	3845892	TGATTGAGCCGCGCCAATATC	4.5
At1g11430.1	MIR835-3P	3848046	TGGAGAAGATACGCAAGAAAG	3.5
At1g11440.1	MIR414	3850119	TCATCTTCATCATCATCGTCA	2
At1g11480.1	MIR3933	3866573	AGAAGCAAAATGACGACTCGG	3.5
At1g11530.1	MIR407	3875071	TTTAAATCATATACTTTTGGT	3
At1g11580.1	MIR416	3889211	GGTTCGTACGTACACTGTTCA	4
At1g11630.1	MIR4227	3912988	TCACTGGTACCAATCATTCCA	4.5
At1g11650.1	MIR860	3917633	TCAATAGATTGGACTATGTAT	3.5
At1g11680.1	MIR426	3938584	TTTTGGAAATTTGTCCTTACG	4
At1g11690.1	MIR831	3942012	TGATCTCTTCGTACTCTTCTTG	3.5
At1g11735.1	MIR171B/C	3961432	TTGAGCCGTGCCAATATCACG	3.5
At1g11735.1	MIR171A	3961429	TGATTGAGCCGCGCCAATATC	2
At1g11735.1	MIR170	3961429	TGATTGAGCCGTGTCAATATC	3
At1g11810.1	MIR843	3989959	TTTAGGTCGAGCTTCATTGGA	1.5
At1g11810.1	MIR859	3990431	TCTCTCTGTTGTGAAGTCAAA	2
At1g11810.1	MIR4243	3990266	TTGAAATTGTAGATTTCGTAC	2.5
At1g11880.1	MIR829.1	4009866	AGCTCTGATACCAAATGATGGAAT	5
At1g11880.1	MIR845A	4009865	CGGCTCTGATACCAATTGATG	4.5
At1g11880.1	MIR1886.1	4009993	TGAGAGAAGTGAGATGAAATC	3.5
At1g11910.1	MIR832-5P	4020283	TGCTGGGATCGGGAATCGAAA	4
At1g11910.1	MIR850	4020301	TAAGATCCGGACTACAACAAAG	4.5
At1g11940.1	MIR779.2	4032750	TGATTGGAAATTTCGTTGACT	4.5
At1g11940.1	MIR1886.2	4033292	TGAGATGAAATCTTTGATTGG	4.5
At1g11990.1	MIR2111B*	4047272	ATCCTCGGGATACAGTTTACC	2.5
At1g12010.1	MIR172A/B	4056214	AGAATCTTGATGATGCTGCAT	4.5
At1g12010.1	MIR172E	4056214	GGAATCTTGATGATGCTGCAT	4.5
At1g12120.1	MIR868	4116511	CTTCTTAAGTGCTGATAATGC	5
At1g12120.1	MIR2112-5P	4116529	CGCAAATGCGGATATCAATGT	4
At1g12130.1	MIR778	4120858	TGGCTTGGTTTATGTACACCG	4
At1g12140.1	MIR1886.3	4121857	AATTAAAGATTTCATCTTACT	4
At1g12150.1	MIR773B	4123744	TTTGATTCCAGCTTTTGTCTC	3.5
At1g12160.1	MIR826	4126096	TAGTCCGGTTTTGGATACGTG	4
At1g12210.1	MIR472	4141492	TTTTTCCTACTCCGCCCATACC	2
At1g12220.1	MIR472	4145555	TTTTTCCTACTCCGCCCATACC	2.5
At1g12250.1	MIR780.1	4161198	TCTAGCAGCTGTTGAGCAGGT	4
At1g12280.1	MIR472	4176990	TTTTTCCTACTCCGCCCATACC	3
At1g12290.1	MIR472	4180681	TTTTTCCTACTCCGCCCATACC	1.5
At1g12300.1	MIR400	4184740	TATGAGAGTATTATAAGTCAC	3.5
At1g12300.1	MIR394A/B	4183970	TTGGCATTCTGTCCACCTCC	4.5
At1g12310.1	MIR2935	4187308	TGGAATCACACGGTCGTCATTC	4
At1g12330.1	MIR415	4194817	AACAGAGCAGAAACAGAACAT	3
At1g12360.1	MIR832-5P	4201328	TGCTGGGATCGGGAATCGAAA	4.5
At1g12360.1	MIR2934	4200959	TCTTTCTGCAAACGCCTTGGA	4
At1g12380.1	MIR159B	4215630	TTTGGATTGAAGGGAGCTCTT	5
At1g12420.1	MIR845A	4228913	CGGCTCTGATACCAATTGATG	4
At1g12460.1	MIR390A/B	4250167	AAGCTCAGGAGGGATAGCGCC	5
At1g12470.1	MIR166A-G	4253070	TCGGACCAGGCTTCATTCCCC	4
At1g12480.1	MIR843	4258020	TTTAGGTCGAGCTTCATTGGA	3
At1g12490.1	MIR841B*	4261333	CAATTTCTAGTGGGTCGTATT	3.5
At1g12520.1	MIR398B/C	4267518	TGTGTTCTCAGGTCACCCCTG	4.5
At1g12520.1	MIR156H	4267543	TGACAGAAGAAAGAGAGCAC	3.5
At1g12520.1	MIR398A	4267518	TGTGTTCTCAGGTCACCCCTT	4.5
At1g12560.1	MIR1886.1	4276729	TGAGAGAAGTGAGATGAAATC	2.5
At1g12620.1	MIR400	4295460	TATGAGAGTATTATAAGTCAC	3.5
At1g12700.1	MIR161.1	4325637	TGAAAGTGACTACATCGGGGT	4.5
At1g12700.1	MIR830	4324128	TAACTATTTTGAGAAGAAGTG	4
At1g12700.1	MIR161.2	4325312	TCAATGCATTGAAAGTGACTA	5
At1g12730.1	MIR157A-C	4337159	TTGACAGAAGATAGAGAGCAC	4
At1g12760.1	MIR836	4349177	TCCTGTGTTTCCTTTGATGCGTGG	4
At1g12775.1	MIR842	4355070	TCATGGTCAGATCCGTCATCC	4.5
At1g12775.1	MIR823	4355431	TGGGTGGTGATCATATAAGAT	4.5
At1g12790.1	MIR164A/B	4360713	TGGAGAAGCAGGGCACGTGCA	4
At1g12790.1	MIR164C	4360713	TGGAGAAGCAGGGCACGTGCG	4
At1g12820.1	MIR393A/B	4369083	TCCAAAGGGATCGCATTGATCC	1
At1g12840.1	MIR865-3P	4377930	TTTTTCCTCAAATTTATCCAA	3
At1g12860.1	MIR869.2	4382727	TCTGGTGTTGAGATAGTTGAC	3
At1g12880.1	MIR408	4390962	ATGCACTGCCTCTTCCCTGGC	5
At1g12920.1	MIR832-3P	4398175	TTGATTCCCAATCCAAGCAAG	4
At1g12930.1	MIR840	4399018	ACACTGAAGGACCTAAACTAAC	4
At1g12950.1	MIR400	4420318	TATGAGAGTATTATAAGTCAC	3.5
At1g12960.1	MIR777	4422868	TACGCATTGAGTTTCGTTGCTT	3.5
At1g12970.1	MIR866-5P	4425092	TCAAGGAACGGATTTTGTTAA	4
At1g13020.1	MIR419	4441836	TTATGAATGCTGAGGATGTTG	3.5
At1g13020.1	MIR842	4443090	TCATGGTCAGATCCGTCATCC	4.5
At1g13040.1	MIR397A	4447935	TCATTGAGTGCAGCGTTGATG	4.5
At1g13070.1	MIR415	4455485	AACAGAGCAGAAACAGAACAT	3
At1g13130.1	MIR860	4477411	TCAATAGATTGGACTATGTAT	3.5
At1g13230.1	MIR395A/D/E	4521242	CTGAAGTGTTTGGGGGAACTC	5
At1g13245.1	MIR859	4525562	TCTCTCTGTTGTGAAGTCAAA	3.5
At1g13310.1	MIR403	4562839	TTAGATTCACGCACAAACTCG	4.5
At1g13350.1	MIR4221	4575811	TTTTCCTCTGTTGAATTCTTGC	3
At1g13350.1	MIR169B/C	4573204	CAGCCAAGGATGACTTGCCGG	5
At1g13370.1	MIR2933A/B	4588562	GAAATCGGAGAGGAAATTCGCC	4.5
At1g13470.1	MIR169G*	4621425	TCCGGCAAGTTGACCTTGGCT	5
At1g13530.1	MIR859	4634811	TCTCTCTGTTGTGAAGTCAAA	4
At1g13530.1	MIR415	4634843	AACAGAGCAGAAACAGAACAT	3
At1g13570.1	MIR825	4643154	TTCTCAAGAAGGTGCATGAAC	4
At1g13570.1	MIR852	4643581	AAGATAAGCGCCTTAGTTCTG	5
At1g13605.1	MIR2111A/B	4658728	TAATCTGCATCCTGAGGTTTA	4
At1g13640.1	MIR447A/B	4677763	TTGGGGACGAGATGTTTTGTTG	4
At1g13640.1	MIR4228	4679116	ATAGCCTTGAACGCCGTCGTT	4.5
At1g13640.1	MIR413	4677830	ATAGTTTCTCTTGTTCTGCAC	4.5
At1g13730.1	MIR413	4711818	ATAGTTTCTCTTGTTCTGCAC	3
At1g13810.1	MIR865-3P	4734432	TTTTTCCTCAAATTTATCCAA	4
At1g13820.1	MIR397B	4735611	TCATTGAGTGCATCGTTGATG	4
At1g13820.1	MIR848	4736537	TGACATGGGACTGCCTAAGCTA	5
At1g13910.1	MIR403	4755962	TTAGATTCACGCACAAACTCG	3.5
At1g13940.1	MIR844*	4764859	TTATAAGCCATCTTACTAGTT	5
At1g13940.1	MIR3434*	4764358	TCAGAGTATCAGCCATGTGA	4.5
At1g13960.1	MIR837-3P	4776581	AAACGAACAAAAAACTGATGG	3.5
At1g13970.1	MIR842	4781176	TCATGGTCAGATCCGTCATCC	3.5
At1g14010.1	MIR4228	4800680	ATAGCCTTGAACGCCGTCGTT	4
At1g14020.1	MIR2111A/B	4805007	TAATCTGCATCCTGAGGTTTA	3.5
At1g14070.1	MIR158A	4819883	TCCCAAATGTAGACAAAGCA	4.5
At1g14070.1	MIR158B	4819883	CCCCAAATGTAGACAAAGCA	4.5
At1g14071.1	MIR830*	4820406	TCTTCTCCAAATAGTTTAGGTT	3
At1g14090.1	MIR2112-3P	4824860	CTTTATATCCGCATTTGCGCA	4
At1g14200.1	MIR319A/B	4854889	TTGGACTGAAGGGAGCTCCCT	3
At1g14220.1	MIR773	4859586	TTTGCTTCCAGCTTTTGTCTC	3
At1g14230.1	MIR413	4862921	ATAGTTTCTCTTGTTCTGCAC	3
At1g14270.1	MIR865-5P	4876831	ATGAATTTGGATCTAATTGAG	4
At1g14270.1	MIR390A/B	4876227	AAGCTCAGGAGGGATAGCGCC	5
At1g14280.1	MIR416	4878502	GGTTCGTACGTACACTGTTCA	4
At1g14310.1	MIR167C	4885708	TAAGCTGCCAGCATGATCTTG	4
At1g14310.1	MIR780.2	4885054	TTCTTCGTGAATATCTGGCAT	3.5
At1g14320.1	MIR864-3P	4889218	TAAAGTCAATAATACCTTGAAG	2
At1g14340.1	MIR830	4898236	TAACTATTTTGAGAAGAAGTG	3.5
At1g14350.1	MIR830*	4910292	TCTTCTCCAAATAGTTTAGGTT	4
At1g14420.1	MIR2112-5P	4933412	CGCAAATGCGGATATCAATGT	4
At1g14440.1	MIR157D	4940503	TGACAGAAGATAGAGAGCAC	4
At1g14440.1	MIR157A-C	4940501	TTGACAGAAGATAGAGAGCAC	3
At1g14450.1	MIR778	4946688	TGGCTTGGTTTATGTACACCG	4.5
At1g14460.1	MIR2111A*	4952335	GTCCTCGGGATGCGGATTACC	5
At1g14470.1	MIR822	4954302	TGCGGGAAGCATTTGCACATG	4.5
At1g14520.1	MIR1886.3	4969641	AATTAAAGATTTCATCTTACT	3
At1g14530.1	MIR173	4973051	TTCGCTTGCAGAGAGAAATCAC	4.5
At1g14550.1	MIR4228	4979646	ATAGCCTTGAACGCCGTCGTT	4
At1g14570.1	MIR2112-5P	4985161	CGCAAATGCGGATATCAATGT	3.5
At1g14610.1	MIR390A/B	5014075	AAGCTCAGGAGGGATAGCGCC	4
At1g14640.1	MIR4228	5025199	ATAGCCTTGAACGCCGTCGTT	5
At1g14670.1	MIR396A	5038387	TTCCACAGCTTTCTTGAACTG	3.5
At1g14670.1	MIR396B	5038388	TTCCACAGCTTTCTTGAACTT	3.5
At1g14685.1	MIR857	5044217	TTTTGTATGTTGAAGGTGTAT	2.5
At1g14700.1	MIR398B/C	5059740	TGTGTTCTCAGGTCACCCCTG	4
At1g14710.1	MIR837-3P	5063934	AAACGAACAAAAAACTGATGG	2.5
At1g14740.1	MIR164A/B	5076399	TGGAGAAGCAGGGCACGTGCA	5
At1g14750.1	MIR3440B-5P	5080245	TTTTCTTGGCCCATCCACTTC	4.5
At1g14780.1	MIR843	5093358	TTTAGGTCGAGCTTCATTGGA	3.5
At1g14810.1	MIR776	5103994	TCTAAGTCTTCTATTGATGTT	4
At1g14810.1	MIR3933	5103799	AGAAGCAAAATGACGACTCGG	3
At1g14830.1	MIR394A/B	5108480	TTGGCATTCTGTCCACCTCC	4
At1g14850.1	MIR167C	5120227	TAAGCTGCCAGCATGATCTTG	4.5
At1g14850.1	MIR841	5122043	TACGAGCCACTTGAAACTGAA	5
At1g14850.1	MIR771	5120417	TGAGCCTCTGTGGTAGCCCTCA	5
At1g14920.1	MIR167C	5150716	TAAGCTGCCAGCATGATCTTG	4.5
At1g14980.1	MIR837-5P	5166033	ATCAGTTTCTTGTTCGTTTCA	5
At1g14990.1	MIR172B*	5167483	GCAGCACCATTAAGATTCAC	5
At1g15020.1	MIR156A-F	5174484	TGACAGAAGAGAGTGAGCAC	3
At1g15020.1	MIR156G	5174484	CGACAGAAGAGAGTGAGCAC	4
At1g15110.1	MIR169D-G	5200694	TGAGCCAAGGATGACTTGCCG	4
At1g15125.1	MIR163	5204954	TTGAAGAGGACTTGGAACTTCGAT	2
At1g15130.1	MIR3434*	5208621	TCAGAGTATCAGCCATGTGA	4.5
At1g15220.1	MIR865-3P	5240803	TTTTTCCTCAAATTTATCCAA	4
At1g15240.1	MIR847	5245359	TCACTCCTCTTCTTCTTGATG	4
At1g15340.1	MIR773	5276358	TTTGCTTCCAGCTTTTGTCTC	4
At1g15380.1	MIR419	5291784	TTATGAATGCTGAGGATGTTG	3
At1g15420.1	MIR841	5302150	TACGAGCCACTTGAAACTGAA	4.5
At1g15500.1	MIR399A	5326767	TGCCAAAGGAGATTTGCCCTG	4
At1g15510.1	MIR391	5329087	TTCGCAGGAGAGATAGCGCCA	5
At1g15530.1	MIR854A-E	5341870	GATGAGGATAGGGAGGAGGAG	2
At1g15540.1	MIR159A	5343522	TTTGGATTGAAGGGAGCTCTA	4.5
At1g15600.1	MIR779.2	5369483	TGATTGGAAATTTCGTTGACT	3
At1g15600.1	MIR169A	5369572	CAGCCAAGGATGACTTGCCGA	5
At1g15600.1	MIR169D-G	5369574	TGAGCCAAGGATGACTTGCCG	4.5
At1g15680.1	MIR861-3P	5393975	GATGGATATGTCTTCAAGGAC	3.5
At1g15690.1	MIR2936	5399024	CTTGAGAGAGAGAACACAGACG	2
At1g15690.1	MIR415	5402369	AACAGAGCAGAAACAGAACAT	2.5
At1g15720.1	MIR774	5406141	TTGGTTACCCATATGGCCATC	3.5
At1g15730.1	MIR2111A/B	5407702	TAATCTGCATCCTGAGGTTTA	3.5
At1g15730.1	MIR850	5408723	TAAGATCCGGACTACAACAAAG	4.5
At1g15770.1	MIR160A-C	5427471	TGCCTGGCTCCCTGTATGCCA	5
At1g15780.1	MIR398A	5435842	TGTGTTCTCAGGTCACCCCTT	5
At1g15780.1	MIR398B/C	5435842	TGTGTTCTCAGGTCACCCCTG	5
At1g15780.1	MIR160A-C	5432769	TGCCTGGCTCCCTGTATGCCA	4.5
At1g15800.1	MIR2938	5441921	GATCTTTTGAGAGGGTTCCAG	4.5
At1g15810.1	MIR2111A/B	5444970	TAATCTGCATCCTGAGGTTTA	3.5
At1g15830.1	MIR408	5449868	ATGCACTGCCTCTTCCCTGGC	4.5
At1g15840.1	MIR3933	5452330	AGAAGCAAAATGACGACTCGG	3.5
At1g15885.1	MIR864-3P	5460864	TAAAGTCAATAATACCTTGAAG	3.5
At1g15890.1	MIR472	5461940	TTTTTCCTACTCCGCCCATACC	2.5
At1g15910.1	MIR862-3P	5466356	ATATGCTGGATCTACTTGAAG	3.5
At1g15910.1	MIR856	5466446	TAATCCTACCAATAACTTCAGC	5
At1g15930.1	MIR2112-5P	5471718	CGCAAATGCGGATATCAATGT	3.5
At1g15940.1	MIR169H-N	5474506	TAGCCAAGGATGACTTGCCTG	4
At1g15960.1	MIR167D	5484360	TGAAGCTGCCAGCATGATCTGG	4.5
At1g15960.1	MIR167A/B	5484360	TGAAGCTGCCAGCATGATCTA	4.5
At1g16030.1	MIR832-5P	5503702	TGCTGGGATCGGGAATCGAAA	3.5
At1g16150.1	MIR414	5534727	TCATCTTCATCATCATCGTCA	1
At1g16150.1	MIR847	5533704	TCACTCCTCTTCTTCTTGATG	5
At1g16220.1	MIR169G*	5550513	TCCGGCAAGTTGACCTTGGCT	4.5
At1g16240.1	MIR2112-5P	5555763	CGCAAATGCGGATATCAATGT	4.5
At1g16290.1	MIR2933A/B	5570839	GAAATCGGAGAGGAAATTCGCC	4
At1g16300.1	MIR447C	5577040	TTGGGGACGACATCTTTTGTTG	3
At1g16300.1	MIR773B	5575177	TTTGATTCCAGCTTTTGTCTC	2.5
At1g16300.1	MIR773	5575177	TTTGCTTCCAGCTTTTGTCTC	4
At1g16310.1	MIR403	5578408	TTAGATTCACGCACAAACTCG	5
At1g16360.1	MIR850	5593444	TAAGATCCGGACTACAACAAAG	5
At1g16410.1	MIR848	5611182	TGACATGGGACTGCCTAAGCTA	4
At1g16430.1	MIR159A	5615497	TTTGGATTGAAGGGAGCTCTA	3.5
At1g16430.1	MIR159C	5615498	TTTGGATTGAAGGGAGCTCCT	3
At1g16470.1	MIR866-5P	5625571	TCAAGGAACGGATTTTGTTAA	4.5
At1g16480.1	MIR832-3P	5626662	TTGATTCCCAATCCAAGCAAG	3
At1g16480.1	MIR2938	5628502	GATCTTTTGAGAGGGTTCCAG	4
At1g16490.1	MIR868	5629773	CTTCTTAAGTGCTGATAATGC	5
At1g16490.1	MIR870	5629725	TAATTTGGTGTTTCTTCGATC	3
At1g16500.1	MIR472	5639205	TTTTTCCTACTCCGCCCATACC	3.5
At1g16510.1	MIR157A-C	5644714	TTGACAGAAGATAGAGAGCAC	4
At1g16530.1	MIR158B	5652614	CCCCAAATGTAGACAAAGCA	4.5
At1g16530.1	MIR158A	5652614	TCCCAAATGTAGACAAAGCA	3.5
At1g16560.1	MIR420	5669526	TAAACTAATCACGGAAATGCA	4.5
At1g16660.1	MIR2112-3P	5695950	CTTTATATCCGCATTTGCGCA	4
At1g16660.1	MIR156G	5692162	CGACAGAAGAGAGTGAGCAC	3
At1g16660.1	MIR156A-F	5692162	TGACAGAAGAGAGTGAGCAC	3
At1g16660.1	MIR780.2	5692734	TTCTTCGTGAATATCTGGCAT	3.5
At1g16720.1	MIR868	5726212	CTTCTTAAGTGCTGATAATGC	3
At1g16780.1	MIR156G	5743017	CGACAGAAGAGAGTGAGCAC	4
At1g16780.1	MIR2111A*	5743303	GTCCTCGGGATGCGGATTACC	4.5
At1g16800.1	MIR837-5P	5746826	ATCAGTTTCTTGTTCGTTTCA	3
At1g16800.1	MIR773B	5749689	TTTGATTCCAGCTTTTGTCTC	3.5
At1g16880.1	MIR846	5774281	TTGAATTGAAGTGCTTGAATT	1.5
At1g16930.1	MIR857	5791335	TTTTGTATGTTGAAGGTGTAT	3.5
At1g16940.1	MIR172B*	5792717	GCAGCACCATTAAGATTCAC	5
At1g16980.1	MIR447C	5808966	TTGGGGACGACATCTTTTGTTG	4
At1g17000.1	MIR1886.1	5815034	TGAGAGAAGTGAGATGAAATC	3.5
At1g17050.1	MIR851-5P	5829260	TCTCGGTTCGCGATCCACAAG	4.5
At1g17060.1	MIR426	5832771	TTTTGGAAATTTGTCCTTACG	3
At1g17080.1	MIR854A-E	5840586	GATGAGGATAGGGAGGAGGAG	3
At1g17100.1	MIR426	5845028	TTTTGGAAATTTGTCCTTACG	4.5
At1g17110.1	MIR169G*	5849752	TCCGGCAAGTTGACCTTGGCT	5
At1g17120.1	MIR172E	5853599	GGAATCTTGATGATGCTGCAT	4
At1g17120.1	MIR172A/B	5853599	AGAATCTTGATGATGCTGCAT	4
At1g17130.1	MIR397A	5855229	TCATTGAGTGCAGCGTTGATG	3.5
At1g17170.1	MIR2934	5870583	TCTTTCTGCAAACGCCTTGGA	4
At1g17180.1	MIR415	5872985	AACAGAGCAGAAACAGAACAT	2
At1g17190.1	MIR165A/B	5875667	TCGGACCAGGCTTCATCCCCC	4.5
At1g17190.1	MIR166A-G	5875667	TCGGACCAGGCTTCATTCCCC	5
At1g17200.1	MIR862-3P	5879879	ATATGCTGGATCTACTTGAAG	4
At1g17210.1	MIR837-5P	5882418	ATCAGTTTCTTGTTCGTTTCA	4
At1g17220.1	MIR783	5889234	AAGCTTTGCTCGTTCATGTTC	4
At1g17230.1	MIR390A/B	5892904	AAGCTCAGGAGGGATAGCGCC	4.5
At1g17260.1	MIR780.1	5905363	TCTAGCAGCTGTTGAGCAGGT	4.5
At1g17280.1	MIR778	5920074	TGGCTTGGTTTATGTACACCG	4.5
At1g17340.1	MIR854A-E	5933901	GATGAGGATAGGGAGGAGGAG	3.5
At1g17430.1	MIR415	5983036	AACAGAGCAGAAACAGAACAT	3.5
At1g17450.1	MIR781	5993084	TTAGAGTTTTCTGGATACTTA	5
At1g17470.1	MIR773B*	6003303	GGCAATAACTTGAGCAAACA	5
At1g17470.1	MIR827	6004523	TTAGATGACCATCAACAAACT	4
At1g17480.1	MIR3440B-5P	6008109	TTTTCTTGGCCCATCCACTTC	4.5
At1g17520.1	MIR158A	6027375	TCCCAAATGTAGACAAAGCA	4.5
At1g17560.1	MIR399A	6038180	TGCCAAAGGAGATTTGCCCTG	4.5
At1g17580.1	MIR861-5P	6040580	CCTTGGAGAAATATGCGTCAA	4.5
At1g17580.1	MIR2933A/B	6042471	GAAATCGGAGAGGAAATTCGCC	3
At1g17590.1	MIR169A	6050414	CAGCCAAGGATGACTTGCCGA	2
At1g17590.1	MIR169D-G	6050413	TGAGCCAAGGATGACTTGCCG	3.5
At1g17590.1	MIR169B/C	6050414	CAGCCAAGGATGACTTGCCGG	2
At1g17590.1	MIR169H-N	6050414	TAGCCAAGGATGACTTGCCTG	1.5
At1g17600.1	MIR2934	6055691	TCTTTCTGCAAACGCCTTGGA	4
At1g17600.1	MIR472	6055812	TTTTTCCTACTCCGCCCATACC	4.5
At1g17620.1	MIR834	6062476	TGGTAGCAGTAGCGGTGGTAA	4.5
At1g17730.1	MIR400	6099787	TATGAGAGTATTATAAGTCAC	2
At1g17760.1	MIR858	6111553	TTTCGTTGTCTGTTCGACCTT	2.5
At1g17820.1	MIR171A	6131546	TGATTGAGCCGCGCCAATATC	4.5
At1g17830.1	MIR777	6136665	TACGCATTGAGTTTCGTTGCTT	4
At1g17950.1	MIR170	6178006	TGATTGAGCCGTGTCAATATC	3.5
At1g17950.1	MIR390A/B	6177594	AAGCTCAGGAGGGATAGCGCC	4.5
At1g17980.1	MIR776	6190863	TCTAAGTCTTCTATTGATGTT	3.5
At1g18070.1	MIR3440B-5P	6215669	TTTTCTTGGCCCATCCACTTC	3.5
At1g18090.1	MIR1888	6227743	TAAGTTAAGATTTGTGAAGAA	2.5
At1g18100.1	MIR863-3P	6227645	TTGAGAGCAACAAGACATAAT	5
At1g18160.1	MIR396A	6251146	TTCCACAGCTTTCTTGAACTG	5
At1g18160.1	MIR775	6249619	TTCGATGTCTAGCAGTGCCA	5
At1g18160.1	MIR396B	6251145	TTCCACAGCTTTCTTGAACTT	4
At1g18190.1	MIR2112-5P	6259276	CGCAAATGCGGATATCAATGT	3.5
At1g18270.1	MIR395A/D/E	6289938	CTGAAGTGTTTGGGGGAACTC	4.5
At1g18310.1	MIR397A	6302480	TCATTGAGTGCAGCGTTGATG	4
At1g18320.1	MIR773B	6305615	TTTGATTCCAGCTTTTGTCTC	4
At1g18350.1	MIR4240	6316615	TGACTAGACCCGTAACATTAC	4
At1g18370.1	MIR779.2	6323228	TGATTGGAAATTTCGTTGACT	3
At1g18390.1	MIR855	6328262	AGCAAAAGCTAAGGAAAAGGAA	3.5
At1g18390.1	MIR866-3P	6328068	ACAAAATCCGTCTTTGAAGA	4
At1g18400.1	MIR171B/C	6333368	TTGAGCCGTGCCAATATCACG	4.5
At1g18410.1	MIR2111A*	6341483	GTCCTCGGGATGCGGATTACC	5
At1g18440.1	MIR2112-5P	6347122	CGCAAATGCGGATATCAATGT	4
At1g18460.1	MIR832-5P	6352536	TGCTGGGATCGGGAATCGAAA	3.5
At1g18470.1	MIR2936	6359909	CTTGAGAGAGAGAACACAGACG	3.5
At1g18485.1	MIR774B*	6365772	CATCCATATTTTCATCTCGAA	4.5
At1g18490.1	MIR419	6367842	TTATGAATGCTGAGGATGTTG	3.5
At1g18550.1	MIR3933	6381926	AGAAGCAAAATGACGACTCGG	4
At1g18560.1	MIR447C	6386154	TTGGGGACGACATCTTTTGTTG	4.5
At1g18600.1	MIR402	6400975	TTCGAGGCCTATTAAACCTCTG	5
At1g18620.1	MIR774	6410926	TTGGTTACCCATATGGCCATC	4.5
At1g18640.2	MIR420	6417228	TAAACTAATCACGGAAATGCA	4.5
At1g18660.1	MIR319A/B	6421741	TTGGACTGAAGGGAGCTCCCT	5
At1g18660.1	MIR1886.1	6424733	TGAGAGAAGTGAGATGAAATC	3
At1g18670.1	MIR1888	6427814	TAAGTTAAGATTTGTGAAGAA	3
At1g18720.1	MIR157D	6459014	TGACAGAAGATAGAGAGCAC	4
At1g18750.1	MIR863-3P	6467463	TTGAGAGCAACAAGACATAAT	4
At1g18780.1	MIR390A/B	6476791	AAGCTCAGGAGGGATAGCGCC	4.5
At1g18790.1	MIR2939	6479851	TAACGCACAACACTAAGCCAT	4.5
At1g18840.1	MIR774B	6503965	TGAGATGAAGATATGGGTGAT	3.5
At1g18840.1	MIR2111A*	6504393	GTCCTCGGGATGCGGATTACC	4
At1g18870.1	MIR862-5P	6518770	TCCAATAGGTCGAGCATGTGC	3
At1g18871.1	MIR863-3P	6519459	TTGAGAGCAACAAGACATAAT	4.5
At1g18880.1	MIR837-5P	6521305	ATCAGTTTCTTGTTCGTTTCA	0
At1g18910.1	MIR2937	6536609	ATAAGAGCTGTTGAAGGAGTC	4
At1g18950.1	MIR173	6548124	TTCGCTTGCAGAGAGAAATCAC	4.5
At1g19010.1	MIR408	6565908	ATGCACTGCCTCTTCCCTGGC	4.5
At1g19020.1	MIR861-5P	6568463	CCTTGGAGAAATATGCGTCAA	4
At1g19100.1	MIR869.2	6595121	TCTGGTGTTGAGATAGTTGAC	4
At1g19100.1	MIR400	6600125	TATGAGAGTATTATAAGTCAC	3.5
At1g19115.1	MIR419	6606503	TTATGAATGCTGAGGATGTTG	3.5
At1g19160.1	MIR166A-G	6614228	TCGGACCAGGCTTCATTCCCC	5
At1g19230.1	MIR405A/B/D	6645907	ATGAGTTGGGTCTAACCCATAACT	3
At1g19270.1	MIR850	6664502	TAAGATCCGGACTACAACAAAG	2.5
At1g19310.1	MIR864-5P	6677088	TCAGGTATGATTGACTTCAAA	3.5
At1g19330.1	MIR399B/C	6682361	TGCCAAAGGAGAGTTGCCCTG	4.5
At1g19330.1	MIR394A/B	6681084	TTGGCATTCTGTCCACCTCC	4.5
At1g19330.1	MIR399E	6682361	TGCCAAAGGAGATTTGCCTCG	3.5
At1g19360.1	MIR397B	6691083	TCATTGAGTGCATCGTTGATG	4
At1g19370.1	MIR161.2	6693526	TCAATGCATTGAAAGTGACTA	4.5
At1g19371.1	MIR169G*	6695534	TCCGGCAAGTTGACCTTGGCT	4.5
At1g19430.1	MIR394A/B	6724812	TTGGCATTCTGTCCACCTCC	4.5
At1g19430.1	MIR867	6727682	TTGAACATGGTTTATTAGGAA	3.5
At1g19430.1	MIR774B*	6726983	CATCCATATTTTCATCTCGAA	2.5
At1g19430.1	MIR393A/B	6725007	TCCAAAGGGATCGCATTGATCC	4.5
At1g19450.1	MIR835-3P	6733285	TGGAGAAGATACGCAAGAAAG	3
At1g19464.1	MIR864-5P	6740558	TCAGGTATGATTGACTTCAAA	4.5
At1g19500.1	MIR397A	6755385	TCATTGAGTGCAGCGTTGATG	3
At1g19500.1	MIR397B	6755385	TCATTGAGTGCATCGTTGATG	2
At1g19540.1	MIR868	6766767	CTTCTTAAGTGCTGATAATGC	3
At1g19570.1	MIR842	6773729	TCATGGTCAGATCCGTCATCC	3.5
At1g19580.1	MIR835-3P	6774832	TGGAGAAGATACGCAAGAAAG	2.5
At1g19580.1	MIR4227	6776328	TCACTGGTACCAATCATTCCA	4.5
At1g19600.1	MIR833-3P	6779270	TAGACCGATGTCAACAAACAAG	5
At1g19640.1	MIR841	6790202	TACGAGCCACTTGAAACTGAA	4.5
At1g19650.1	MIR399F	6796503	TGCCAAAGGAGATTTGCCCGG	4
At1g19650.1	MIR855	6797555	AGCAAAAGCTAAGGAAAAGGAA	3
At1g19700.1	MIR780.1	6811307	TCTAGCAGCTGTTGAGCAGGT	4.5
At1g19720.1	MIR2938	6821057	GATCTTTTGAGAGGGTTCCAG	4.5
At1g19750.1	MIR171A	6828441	TGATTGAGCCGCGCCAATATC	4
At1g19780.1	MIR447C	6836209	TTGGGGACGACATCTTTTGTTG	4
At1g19780.1	MIR172B*	6835756	GCAGCACCATTAAGATTCAC	4.5
At1g19810.1	MIR407	6849531	TTTAAATCATATACTTTTGGT	3.5
At1g19810.1	MIR169D-G	6849789	TGAGCCAAGGATGACTTGCCG	3.5
At1g19835.1	MIR2936	6859067	CTTGAGAGAGAGAACACAGACG	2.5
At1g19880.1	MIR161.1	6900601	TGAAAGTGACTACATCGGGGT	4.5
At1g19900.1	MIR2111A*	6908581	GTCCTCGGGATGCGGATTACC	3.5
At1g19980.1	MIR866-5P	6933619	TCAAGGAACGGATTTTGTTAA	4.5
At1g20060.1	MIR857	6954772	TTTTGTATGTTGAAGGTGTAT	4
At1g20065.1	MIR868	6957352	CTTCTTAAGTGCTGATAATGC	3.5
At1g20090.1	MIR415	6967531	AACAGAGCAGAAACAGAACAT	4
At1g20110.1	MIR4228	6972268	ATAGCCTTGAACGCCGTCGTT	5
At1g20110.1	MIR3440B-3P	6972989	TGGATTGGTCAAGGGAAGCGT	4
At1g20135.1	MIR832-5P	6984219	TGCTGGGATCGGGAATCGAAA	3.5
At1g20220.1	MIR1888	7005565	TAAGTTAAGATTTGTGAAGAA	3.5
At1g20225.1	MIR169G*	7008731	TCCGGCAAGTTGACCTTGGCT	3
At1g20230.1	MIR866-3P	7011803	ACAAAATCCGTCTTTGAAGA	3.5
At1g20240.1	MIR157A-C	7013353	TTGACAGAAGATAGAGAGCAC	4
At1g20240.1	MIR157D	7013355	TGACAGAAGATAGAGAGCAC	4.5
At1g20300.1	MIR400	7030981	TATGAGAGTATTATAAGTCAC	4
At1g20330.1	MIR831	7039400	TGATCTCTTCGTACTCTTCTTG	3
At1g20380.1	MIR395B/C/F	7062488	CTGAAGTGTTTGGGGGGACTC	4
At1g20380.1	MIR395A/D/E	7062488	CTGAAGTGTTTGGGGGAACTC	3.5
At1g20470.1	MIR167C	7094329	TAAGCTGCCAGCATGATCTTG	4
At1g20500.1	MIR4221	7101746	TTTTCCTCTGTTGAATTCTTGC	3
At1g20580.1	MIR829.1	7129202	AGCTCTGATACCAAATGATGGAAT	4.5
At1g20640.1	MIR159B	7155197	TTTGGATTGAAGGGAGCTCTT	3.5
At1g20640.1	MIR159C	7155198	TTTGGATTGAAGGGAGCTCCT	4.5
At1g20640.1	MIR842	7155468	TCATGGTCAGATCCGTCATCC	4
At1g20640.1	MIR159A	7155198	TTTGGATTGAAGGGAGCTCTA	3.5
At1g20640.1	MIR173	7154855	TTCGCTTGCAGAGAGAAATCAC	4
At1g20640.1	MIR861-3P	7155173	GATGGATATGTCTTCAAGGAC	4
At1g20696.1	MIR783	7181097	AAGCTTTGCTCGTTCATGTTC	3
At1g20710.1	MIR833-5P	7185250	TGTTTGTTGTACTCGGTCTAGT	3.5
At1g20730.1	MIR823	7195179	TGGGTGGTGATCATATAAGAT	2.5
At1g20730.1	MIR857	7197176	TTTTGTATGTTGAAGGTGTAT	4
At1g20770.1	MIR780.2	7216617	TTCTTCGTGAATATCTGGCAT	3.5
At1g20790.1	MIR408	7222177	ATGCACTGCCTCTTCCCTGGC	5
At1g20800.1	MIR862-3P	7228826	ATATGCTGGATCTACTTGAAG	5
At1g20816.1	MIR156G	7234225	CGACAGAAGAGAGTGAGCAC	3
At1g20816.1	MIR156A-F	7234225	TGACAGAAGAGAGTGAGCAC	3.5
At1g20840.1	MIR172B*	7247680	GCAGCACCATTAAGATTCAC	4.5
At1g20840.1	MIR1886.3	7245892	AATTAAAGATTTCATCTTACT	3
At1g20900.1	MIR832-3P	7273903	TTGATTCCCAATCCAAGCAAG	4.5
At1g20920.1	MIR834	7288300	TGGTAGCAGTAGCGGTGGTAA	3.5
At1g20925.1	MIR841	7290962	TACGAGCCACTTGAAACTGAA	4
At1g20950.1	MIR397A	7300228	TCATTGAGTGCAGCGTTGATG	3.5
At1g20950.1	MIR863-5P	7297325	TTATGTCTTGTTGATCTCAAT	3.5
At1g20950.1	MIR780.2	7298699	TTCTTCGTGAATATCTGGCAT	3.5
At1g20960.1	MIR856	7303782	TAATCCTACCAATAACTTCAGC	4.5
At1g20960.1	MIR825	7306374	TTCTCAAGAAGGTGCATGAAC	3.5
At1g20960.1	MIR846	7305036	TTGAATTGAAGTGCTTGAATT	3.5
At1g20960.1	MIR869.2	7308060	TCTGGTGTTGAGATAGTTGAC	4
At1g20990.1	MIR169G*	7331682	TCCGGCAAGTTGACCTTGGCT	4
At1g21040.1	MIR779.1	7360566	TTCTGCTATGTTGCTGCTCAT	4
At1g21060.1	MIR172C/D	7371965	AGAATCTTGATGATGCTGCAG	3
At1g21065.1	MIR447C	7375045	TTGGGGACGACATCTTTTGTTG	5
At1g21090.1	MIR397B	7385129	TCATTGAGTGCATCGTTGATG	3.5
At1g21160.1	MIR838	7410871	TTTTCTTCTACTTCTTGCACA	4
At1g21160.1	MIR391	7411851	TTCGCAGGAGAGATAGCGCCA	5
At1g21160.1	MIR397A	7409757	TCATTGAGTGCAGCGTTGATG	4
At1g21160.1	MIR397B	7409757	TCATTGAGTGCATCGTTGATG	3.5
At1g21245.1	MIR775	7437300	TTCGATGTCTAGCAGTGCCA	3
At1g21270.1	MIR399B/C	7445173	TGCCAAAGGAGAGTTGCCCTG	3
At1g21320.1	MIR171B/C	7463680	TTGAGCCGTGCCAATATCACG	5
At1g21360.1	MIR420	7482415	TAAACTAATCACGGAAATGCA	4
At1g21360.1	MIR782	7482200	ACAAACACCTTGGATGTTCTT	4
At1g21430.1	MIR2935	7501250	TGGAATCACACGGTCGTCATTC	2.5
At1g21480.1	MIR824	7519817	TAGACCATTTGTGAGAAGGGA	4.5
At1g21550.1	MIR864-3P	7553338	TAAAGTCAATAATACCTTGAAG	4
At1g21550.1	MIR172B*	7553346	GCAGCACCATTAAGATTCAC	5
At1g21580.1	MIR2111B*	7562668	ATCCTCGGGATACAGTTTACC	4
At1g21580.1	MIR398B/C	7563799	TGTGTTCTCAGGTCACCCCTG	5
At1g21580.1	MIR774B*	7563777	CATCCATATTTTCATCTCGAA	3.5
At1g21580.1	MIR398A	7563799	TGTGTTCTCAGGTCACCCCTT	5
At1g21590.1	MIR160A-C	7566658	TGCCTGGCTCCCTGTATGCCA	5
At1g21610.1	MIR167A/B	7574845	TGAAGCTGCCAGCATGATCTA	4.5
At1g21651.1	MIR397B	7602447	TCATTGAGTGCATCGTTGATG	4.5
At1g21660.1	MIR319C	7608810	TTGGACTGAAGGGAGCTCCTT	4
At1g21690.1	MIR173	7616372	TTCGCTTGCAGAGAGAAATCAC	4
At1g21730.1	MIR869.2	7631471	TCTGGTGTTGAGATAGTTGAC	3
At1g21730.1	MIR866-5P	7630626	TCAAGGAACGGATTTTGTTAA	4
At1g21740.1	MIR838	7642924	TTTTCTTCTACTTCTTGCACA	3
At1g21760.1	MIR858	7651359	TTTCGTTGTCTGTTCGACCTT	3.5
At1g21840.1	MIR161.1	7666690	TGAAAGTGACTACATCGGGGT	3.5
At1g21850.1	MIR865-5P	7670309	ATGAATTTGGATCTAATTGAG	3.5
At1g21945.1	MIR870	7721719	TAATTTGGTGTTTCTTCGATC	3.5
At1g21950.1	MIR171B/C	7723565	TTGAGCCGTGCCAATATCACG	5
At1g21990.1	MIR2111B*	7741652	ATCCTCGGGATACAGTTTACC	3.5
At1g22000.1	MIR156H	7745083	TGACAGAAGAAAGAGAGCAC	2
At1g22000.1	MIR157A-C	7745083	TTGACAGAAGATAGAGAGCAC	3
At1g22020.1	MIR2937	7754482	ATAAGAGCTGTTGAAGGAGTC	3
At1g22060.1	MIR395B/C/F	7779329	CTGAAGTGTTTGGGGGGACTC	4
At1g22065.1	MIR771	7785907	TGAGCCTCTGTGGTAGCCCTCA	4.5
At1g22090.1	MIR849	7797376	TAACTAAACATTGGTGTAGTA	4.5
At1g22090.1	MIR167C	7796258	TAAGCTGCCAGCATGATCTTG	3.5
At1g22130.1	MIR4228	7812937	ATAGCCTTGAACGCCGTCGTT	4.5
At1g22180.1	MIR867	7829703	TTGAACATGGTTTATTAGGAA	2.5
At1g22260.1	MIR163	7864500	TTGAAGAGGACTTGGAACTTCGAT	3.5
At1g22290.1	MIR397B	7876970	TCATTGAGTGCATCGTTGATG	3.5
At1g22330.1	MIR2934	7886731	TCTTTCTGCAAACGCCTTGGA	4
At1g22410.1	MIR849	7914116	TAACTAAACATTGGTGTAGTA	4
At1g22460.1	MIR862-3P	7927480	ATATGCTGGATCTACTTGAAG	4.5
At1g22490.1	MIR158B	7939138	CCCCAAATGTAGACAAAGCA	3
At1g22490.1	MIR158A	7939138	TCCCAAATGTAGACAAAGCA	3.5
At1g22510.1	MIR840	7951795	ACACTGAAGGACCTAAACTAAC	4
At1g22580.1	MIR396B	7980932	TTCCACAGCTTTCTTGAACTT	4
At1g22580.1	MIR396A	7980932	TTCCACAGCTTTCTTGAACTG	4
At1g22610.1	MIR402	7997262	TTCGAGGCCTATTAAACCTCTG	4
At1g22620.1	MIR4227	8002505	TCACTGGTACCAATCATTCCA	5
At1g22640.1	MIR858	8006725	TTTCGTTGTCTGTTCGACCTT	3
At1g22660.1	MIR783	8020960	AAGCTTTGCTCGTTCATGTTC	4.5
At1g22710.1	MIR864-3P	8031852	TAAAGTCAATAATACCTTGAAG	5
At1g22710.1	MIR4243	8031263	TTGAAATTGTAGATTTCGTAC	3
At1g22760.1	MIR837-5P	8057449	ATCAGTTTCTTGTTCGTTTCA	4
At1g22830.1	MIR171B/C	8078431	TTGAGCCGTGCCAATATCACG	3.5
At1g22860.1	MIR774B*	8084302	CATCCATATTTTCATCTCGAA	5
At1g22870.1	MIR399D	8090518	TGCCAAAGGAGATTTGCCCCG	5
At1g22910.1	MIR2934	8105834	TCTTTCTGCAAACGCCTTGGA	3.5
At1g22960.1	MIR447A/B	8128725	TTGGGGACGAGATGTTTTGTTG	4
At1g22960.1	MIR400	8128984	TATGAGAGTATTATAAGTCAC	2.5
At1g22980.1	MIR2934	8132865	TCTTTCTGCAAACGCCTTGGA	4
At1g23020.1	MIR837-5P	8153314	ATCAGTTTCTTGTTCGTTTCA	2
At1g23090.1	MIR826	8186826	TAGTCCGGTTTTGGATACGTG	4
At1g23201.1	MIR826	8230206	TAGTCCGGTTTTGGATACGTG	4.5
At1g23220.1	MIR158B	8242858	CCCCAAATGTAGACAAAGCA	4
At1g23230.1	MIR833-3P	8248796	TAGACCGATGTCAACAAACAAG	4
At1g23240.1	MIR844*	8254531	TTATAAGCCATCTTACTAGTT	4
At1g23260.1	MIR775	8258236	TTCGATGTCTAGCAGTGCCA	4
At1g23310.1	MIR782	8270523	ACAAACACCTTGGATGTTCTT	4
At1g23360.1	MIR399A	8295511	TGCCAAAGGAGATTTGCCCTG	3
At1g23360.1	MIR399D	8295511	TGCCAAAGGAGATTTGCCCCG	4
At1g23360.1	MIR399E	8295511	TGCCAAAGGAGATTTGCCTCG	4
At1g23360.1	MIR399F	8295511	TGCCAAAGGAGATTTGCCCGG	4
At1g23380.1	MIR773B*	8301039	GGCAATAACTTGAGCAAACA	3.5
At1g23390.1	MIR775	8310089	TTCGATGTCTAGCAGTGCCA	3
At1g23410.1	MIR863-3P	8315400	TTGAGAGCAACAAGACATAAT	3
At1g23410.1	MIR396A	8315374	TTCCACAGCTTTCTTGAACTG	4.5
At1g23450.1	MIR400	8324918	TATGAGAGTATTATAAGTCAC	4
At1g23490.1	MIR2933A/B	8338425	GAAATCGGAGAGGAAATTCGCC	3.5
At1g23530.1	MIR851-5P	8346132	TCTCGGTTCGCGATCCACAAG	3.5
At1g23530.1	MIR779.1	8346065	TTCTGCTATGTTGCTGCTCAT	5
At1g23560.1	MIR783	8353873	AAGCTTTGCTCGTTCATGTTC	4
At1g23580.1	MIR169A	8357459	CAGCCAAGGATGACTTGCCGA	5
At1g23580.1	MIR169B/C	8357459	CAGCCAAGGATGACTTGCCGG	5
At1g23600.1	MIR396B	8361669	TTCCACAGCTTTCTTGAACTT	3.5
At1g23610.1	MIR3933	8363613	AGAAGCAAAATGACGACTCGG	4.5
At1g23670.1	MIR159C	8374947	TTTGGATTGAAGGGAGCTCCT	4
At1g23690.1	MIR472	8377576	TTTTTCCTACTCCGCCCATACC	4
At1g23810.1	MIR2939	8418409	TAACGCACAACACTAAGCCAT	5
At1g23850.1	MIR403	8426095	TTAGATTCACGCACAAACTCG	4.5
At1g23880.1	MIR396A	8438252	TTCCACAGCTTTCTTGAACTG	4
At1g23900.1	MIR394A/B	8445719	TTGGCATTCTGTCCACCTCC	5
At1g23930.1	MIR396A	8459598	TTCCACAGCTTTCTTGAACTG	3.5
At1g23930.1	MIR396B	8459598	TTCCACAGCTTTCTTGAACTT	3.5
At1g23930.1	MIR414	8460893	TCATCTTCATCATCATCGTCA	2
At1g23935.1	MIR447C	8465264	TTGGGGACGACATCTTTTGTTG	4
At1g23940.1	MIR394A/B	8466583	TTGGCATTCTGTCCACCTCC	5
At1g23940.1	MIR399B/C	8466322	TGCCAAAGGAGAGTTGCCCTG	5
At1g23940.1	MIR399B/C	8468995	TGCCAAAGGAGAGTTGCCCTG	5
At1g23980.1	MIR2937	8485641	ATAAGAGCTGTTGAAGGAGTC	4.5
At1g24050.1	MIR853	8507442	TCCCCTCTTTAGCTTGGAGAAG	4.5
At1g24050.1	MIR161.2	8507246	TCAATGCATTGAAAGTGACTA	4
At1g24050.1	MIR161.2	8508261	TCAATGCATTGAAAGTGACTA	4
At1g24050.1	MIR771	8507599	TGAGCCTCTGTGGTAGCCCTCA	3.5
At1g24150.1	MIR4239	8551641	TTTGTTATTTTCGCATGCTCC	4.5
At1g24250.1	MIR2939	8588557	TAACGCACAACACTAAGCCAT	5
At1g24300.1	MIR170	8618072	TGATTGAGCCGTGTCAATATC	4
At1g24300.1	MIR447C	8618854	TTGGGGACGACATCTTTTGTTG	4
At1g24300.1	MIR848	8616706	TGACATGGGACTGCCTAAGCTA	4.5
At1g24310.1	MIR783	8625905	AAGCTTTGCTCGTTCATGTTC	3
At1g24310.1	MIR866-3P	8625489	ACAAAATCCGTCTTTGAAGA	3.5
At1g24320.1	MIR399B/C	8630797	TGCCAAAGGAGAGTTGCCCTG	4.5
At1g24480.1	MIR858	8676632	TTTCGTTGTCTGTTCGACCTT	4
At1g24510.1	MIR2934	8685831	TCTTTCTGCAAACGCCTTGGA	4.5
At1g24560.1	MIR169G*	8703398	TCCGGCAAGTTGACCTTGGCT	3.5
At1g24560.1	MIR3434	8705318	ACTTGGCTGATTCTATTATT	4
At1g24580.1	MIR822	8710723	TGCGGGAAGCATTTGCACATG	4
At1g24590.1	MIR780.1	8715194	TCTAGCAGCTGTTGAGCAGGT	5
At1g24610.1	MIR447C	8721984	TTGGGGACGACATCTTTTGTTG	5
At1g24610.1	MIR2111A*	8722302	GTCCTCGGGATGCGGATTACC	4.5
At1g24650.1	MIR2933A/B	8734925	GAAATCGGAGAGGAAATTCGCC	4
At1g24706.1	MIR403	8742235	TTAGATTCACGCACAAACTCG	4
At1g24764.1	MIR845B	8759767	TCGCTCTGATACCAAATTGATG	5
At1g24793.1	MIR861-3P	8768589	GATGGATATGTCTTCAAGGAC	3
At1g24800.1	MIR859	8770478	TCTCTCTGTTGTGAAGTCAAA	2.5
At1g24880.1	MIR861-3P	8782968	GATGGATATGTCTTCAAGGAC	3
At1g24881.1	MIR859	8784857	TCTCTCTGTTGTGAAGTCAAA	2.5
At1g24967.1	MIR860	8795654	TCAATAGATTGGACTATGTAT	3
At1g25054.1	MIR861-3P	8805497	GATGGATATGTCTTCAAGGAC	3
At1g25055.1	MIR859	8807386	TCTCTCTGTTGTGAAGTCAAA	2.5
At1g25141.1	MIR859	8821764	TCTCTCTGTTGTGAAGTCAAA	2.5
At1g25141.1	MIR861-3P	8819875	GATGGATATGTCTTCAAGGAC	3
At1g25210.1	MIR861-3P	8834253	GATGGATATGTCTTCAAGGAC	3
At1g25211.1	MIR859	8836142	TCTCTCTGTTGTGAAGTCAAA	2.5
At1g25240.1	MIR417	8846356	GAAGGTAGTGAATTTGTTCGA	4
At1g25240.1	MIR866-3P	8846197	ACAAAATCCGTCTTTGAAGA	3.5
At1g25260.1	MIR2936	8855364	CTTGAGAGAGAGAACACAGACG	4
At1g25280.1	MIR172A/B	8864587	AGAATCTTGATGATGCTGCAT	3
At1g25280.1	MIR172E	8864587	GGAATCTTGATGATGCTGCAT	3.5
At1g25280.1	MIR172C/D	8864588	AGAATCTTGATGATGCTGCAG	3
At1g25320.1	MIR3434*	8880128	TCAGAGTATCAGCCATGTGA	3.5
At1g25350.1	MIR3440B-5P	8891754	TTTTCTTGGCCCATCCACTTC	4.5
At1g25350.1	MIR833-3P	8891984	TAGACCGATGTCAACAAACAAG	3
At1g25370.1	MIR414	8897903	TCATCTTCATCATCATCGTCA	2
At1g25380.1	MIR166A-G	8904865	TCGGACCAGGCTTCATTCCCC	5
At1g25420.1	MIR4221	8917419	TTTTCCTCTGTTGAATTCTTGC	3.5
At1g25450.1	MIR165A/B	8938714	TCGGACCAGGCTTCATCCCCC	5
At1g25490.1	MIR172B*	8954726	GCAGCACCATTAAGATTCAC	5
At1g25490.1	MIR829.2	8954027	CAAATTAAAGCTTCAAGGTAG	4
At1g25510.1	MIR849	8959229	TAACTAAACATTGGTGTAGTA	3.5
At1g25540.1	MIR1887	8969268	TACTAAGTAGAGTCTAAGAGA	3.5
At1g25550.1	MIR2111A/B	8977212	TAATCTGCATCCTGAGGTTTA	3
At1g25784.1	MIR399D	9007876	TGCCAAAGGAGATTTGCCCCG	4.5
At1g25886.1	MIR826	9014737	TAGTCCGGTTTTGGATACGTG	4.5
At1g25886.1	MIR835-5P	9012979	TTCTTGCATATGTTCTTTATC	2
At1g26110.1	MIR170	9025880	TGATTGAGCCGTGTCAATATC	5
At1g26130.1	MIR170	9037178	TGATTGAGCCGTGTCAATATC	4
At1g26130.1	MIR171B/C	9037176	TTGAGCCGTGCCAATATCACG	4
At1g26160.1	MIR402	9045207	TTCGAGGCCTATTAAACCTCTG	4.5
At1g26170.1	MIR3434*	9047705	TCAGAGTATCAGCCATGTGA	5
At1g26230.1	MIR159A	9072630	TTTGGATTGAAGGGAGCTCTA	5
At1g26230.1	MIR159C	9072629	TTTGGATTGAAGGGAGCTCCT	5
At1g26230.1	MIR159B	9072629	TTTGGATTGAAGGGAGCTCTT	5
At1g26250.1	MIR417	9085438	GAAGGTAGTGAATTTGTTCGA	3.5
At1g26300.1	MIR832-5P	9098193	TGCTGGGATCGGGAATCGAAA	4.5
At1g26380.1	MIR4228	9127452	ATAGCCTTGAACGCCGTCGTT	3.5
At1g26420.1	MIR824	9142930	TAGACCATTTGTGAGAAGGGA	4
At1g26440.1	MIR862-5P	9144170	TCCAATAGGTCGAGCATGTGC	3.5
At1g26460.1	MIR394A/B	9152728	TTGGCATTCTGTCCACCTCC	4.5
At1g26460.1	MIR839	9153132	TACCAACCTTTCATCGTTCCC	5
At1g26510.1	MIR402	9160606	TTCGAGGCCTATTAAACCTCTG	5
At1g26520.1	MIR4221	9165720	TTTTCCTCTGTTGAATTCTTGC	4
At1g26520.1	MIR865-3P	9165258	TTTTTCCTCAAATTTATCCAA	3.5
At1g26520.1	MIR164A/B	9165095	TGGAGAAGCAGGGCACGTGCA	4
At1g26520.1	MIR164C	9165095	TGGAGAAGCAGGGCACGTGCG	4
At1g26530.1	MIR164C	9166866	TGGAGAAGCAGGGCACGTGCG	5
At1g26550.1	MIR1886.2	9171225	TGAGATGAAATCTTTGATTGG	3
At1g26580.1	MIR418	9186201	TAATGTGATGATGAACTGACC	2
At1g26610.1	MIR865-3P	9193631	TTTTTCCTCAAATTTATCCAA	3.5
At1g26610.1	MIR3434*	9194051	TCAGAGTATCAGCCATGTGA	3.5
At1g26670.1	MIR162A/B	9216676	TCGATAAACCTCTGCATCCAG	2.5
At1g26670.1	MIR419	9217897	TTATGAATGCTGAGGATGTTG	3.5
At1g26700.1	MIR1886.3	9230967	AATTAAAGATTTCATCTTACT	3
At1g26760.1	MIR839	9248576	TACCAACCTTTCATCGTTCCC	4.5
At1g26770.1	MIR170	9260133	TGATTGAGCCGTGTCAATATC	4
At1g26810.1	MIR779.2	9287268	TGATTGGAAATTTCGTTGACT	4
At1g26840.1	MIR164A/B	9300294	TGGAGAAGCAGGGCACGTGCA	4
At1g26840.1	MIR164C	9300295	TGGAGAAGCAGGGCACGTGCG	4
At1g26840.1	MIR864-5P	9299329	TCAGGTATGATTGACTTCAAA	3.5
At1g26890.1	MIR156H	9318589	TGACAGAAGAAAGAGAGCAC	2
At1g26900.1	MIR839	9320120	TACCAACCTTTCATCGTTCCC	3.5
At1g26900.1	MIR2934	9320936	TCTTTCTGCAAACGCCTTGGA	4.5
At1g26973.1	MIR395A/D/E	9363245	CTGAAGTGTTTGGGGGAACTC	3
At1g26990.1	MIR862-5P	9369290	TCCAATAGGTCGAGCATGTGC	5
At1g27040.1	MIR390A/B	9386917	AAGCTCAGGAGGGATAGCGCC	5
At1g27040.1	MIR833-5P	9388027	TGTTTGTTGTACTCGGTCTAGT	4.5
At1g27090.1	MIR394A/B	9404302	TTGGCATTCTGTCCACCTCC	3.5
At1g27140.1	MIR869.1	9428540	ATTGGTTCAATTCTGGTGTTG	3.5
At1g27150.1	MIR396A	9430564	TTCCACAGCTTTCTTGAACTG	4.5
At1g27170.1	MIR4221	9436616	TTTTCCTCTGTTGAATTCTTGC	3.5
At1g27180.1	MIR472	9442065	TTTTTCCTACTCCGCCCATACC	4
At1g27180.1	MIR4221	9443231	TTTTCCTCTGTTGAATTCTTGC	3.5
At1g27270.1	MIR2939	9473003	TAACGCACAACACTAAGCCAT	5
At1g27285.1	MIR849	9479486	TAACTAAACATTGGTGTAGTA	4.5
At1g27300.1	MIR854A-E	9483425	GATGAGGATAGGGAGGAGGAG	3
At1g27340.1	MIR394A/B	9497592	TTGGCATTCTGTCCACCTCC	1
At1g27360.1	MIR157A-C	9503605	TTGACAGAAGATAGAGAGCAC	1
At1g27360.1	MIR156A-F	9503605	TGACAGAAGAGAGTGAGCAC	1
At1g27360.1	MIR156H	9503605	TGACAGAAGAAAGAGAGCAC	1
At1g27360.1	MIR157D	9503605	TGACAGAAGATAGAGAGCAC	1
At1g27360.1	MIR156G	9503605	CGACAGAAGAGAGTGAGCAC	2
At1g27370.1	MIR156A-F	9505528	TGACAGAAGAGAGTGAGCAC	1
At1g27370.1	MIR156G	9505528	CGACAGAAGAGAGTGAGCAC	2
At1g27370.1	MIR157A-C	9505527	TTGACAGAAGATAGAGAGCAC	1
At1g27370.1	MIR156H	9505528	TGACAGAAGAAAGAGAGCAC	1
At1g27370.1	MIR157D	9505528	TGACAGAAGATAGAGAGCAC	1
At1g27430.1	MIR774	9524352	TTGGTTACCCATATGGCCATC	3.5
At1g27430.1	MIR848	9523262	TGACATGGGACTGCCTAAGCTA	4.5
At1g27430.1	MIR861-3P	9521364	GATGGATATGTCTTCAAGGAC	4.5
At1g27435.1	MIR774B*	9528493	CATCCATATTTTCATCTCGAA	4
At1g27450.1	MIR829.2	9532548	CAAATTAAAGCTTCAAGGTAG	3.5
At1g27480.1	MIR852	9545723	AAGATAAGCGCCTTAGTTCTG	4
At1g27530.1	MIR841	9563503	TACGAGCCACTTGAAACTGAA	5
At1g27570.1	MIR164A/B	9576862	TGGAGAAGCAGGGCACGTGCA	4
At1g27570.1	MIR164C	9576862	TGGAGAAGCAGGGCACGTGCG	4
At1g27610.1	MIR823	9607392	TGGGTGGTGATCATATAAGAT	3.5
At1g27630.1	MIR853	9611987	TCCCCTCTTTAGCTTGGAGAAG	5
At1g27630.1	MIR408	9614034	ATGCACTGCCTCTTCCCTGGC	4.5
At1g27670.1	MIR4227	9627614	TCACTGGTACCAATCATTCCA	5
At1g27695.1	MIR782	9639696	ACAAACACCTTGGATGTTCTT	4
At1g27710.1	MIR170	9643129	TGATTGAGCCGTGTCAATATC	4.5
At1g27750.1	MIR399D	9659946	TGCCAAAGGAGATTTGCCCCG	4
At1g27750.1	MIR399A	9659946	TGCCAAAGGAGATTTGCCCTG	3
At1g27752.1	MIR847	9667098	TCACTCCTCTTCTTCTTGATG	4
At1g27760.1	MIR418	9669820	TAATGTGATGATGAACTGACC	4
At1g27780.1	MIR835-5P	9679244	TTCTTGCATATGTTCTTTATC	2
At1g27900.1	MIR2939	9718615	TAACGCACAACACTAAGCCAT	4
At1g27910.1	MIR158A	9724242	TCCCAAATGTAGACAAAGCA	3.5
At1g27910.1	MIR399A	9721577	TGCCAAAGGAGATTTGCCCTG	4.5
At1g27910.1	MIR158B	9724242	CCCCAAATGTAGACAAAGCA	3
At1g27920.1	MIR167A/B	9728337	TGAAGCTGCCAGCATGATCTA	3.5
At1g27940.1	MIR161.2	9736683	TCAATGCATTGAAAGTGACTA	4.5
At1g27950.1	MIR779.2	9741470	TGATTGGAAATTTCGTTGACT	3.5
At1g27950.1	MIR782	9740932	ACAAACACCTTGGATGTTCTT	3.5
At1g27980.1	MIR2111A/B	9751105	TAATCTGCATCCTGAGGTTTA	4
At1g27990.1	MIR397A	9753085	TCATTGAGTGCAGCGTTGATG	4
At1g28010.1	MIR416	9766825	GGTTCGTACGTACACTGTTCA	3.5
At1g28010.1	MIR845B	9763807	TCGCTCTGATACCAAATTGATG	4
At1g28020.1	MIR845B	9770114	TCGCTCTGATACCAAATTGATG	3.5
At1g28020.1	MIR773B	9768689	TTTGATTCCAGCTTTTGTCTC	3
At1g28060.1	MIR2939	9781257	TAACGCACAACACTAAGCCAT	4.5
At1g28060.1	MIR851-3P	9779657	TGGGTGGCAAACAAAGACGAC	3
At1g28090.1	MIR399A	9797872	TGCCAAAGGAGATTTGCCCTG	4.5
At1g28100.1	MIR839	9802844	TACCAACCTTTCATCGTTCCC	5
At1g28110.1	MIR841	9803840	TACGAGCCACTTGAAACTGAA	4.5
At1g28200.1	MIR161.2	9851026	TCAATGCATTGAAAGTGACTA	4.5
At1g28210.1	MIR167C	9857282	TAAGCTGCCAGCATGATCTTG	4.5
At1g28250.1	MIR2112-5P	9874452	CGCAAATGCGGATATCAATGT	4
At1g28300.1	MIR2112-5P	9898441	CGCAAATGCGGATATCAATGT	5
At1g28335.1	MIR3933	9937488	AGAAGCAAAATGACGACTCGG	3.5
At1g28340.1	MIR417	9942169	GAAGGTAGTGAATTTGTTCGA	3
At1g28350.1	MIR2111A*	9949110	GTCCTCGGGATGCGGATTACC	4.5
At1g28350.1	MIR856	9946114	TAATCCTACCAATAACTTCAGC	4.5
At1g28350.1	MIR2111B*	9949110	ATCCTCGGGATACAGTTTACC	4
At1g28360.1	MIR404	9952168	ATTAACGCTGGCGGTTGCGGCAGC	4.5
At1g28400.1	MIR2112-5P	9972483	CGCAAATGCGGATATCAATGT	4
At1g28420.1	MIR171A	9980322	TGATTGAGCCGCGCCAATATC	5
At1g28530.1	MIR832-5P	10035052	TGCTGGGATCGGGAATCGAAA	4
At1g28550.1	MIR2934	10037167	TCTTTCTGCAAACGCCTTGGA	3.5
At1g28640.1	MIR161.1	10068995	TGAAAGTGACTACATCGGGGT	4.5
At1g28660.1	MIR399D	10072407	TGCCAAAGGAGATTTGCCCCG	3.5
At1g28670.1	MIR414	10074571	TCATCTTCATCATCATCGTCA	2
At1g28670.1	MIR161.1	10076136	TGAAAGTGACTACATCGGGGT	4.5
At1g28670.1	MIR399D	10075219	TGCCAAAGGAGATTTGCCCCG	3.5
At1g28960.1	MIR3440B-3P	10110080	TGGATTGGTCAAGGGAAGCGT	4.5
At1g28960.1	MIR4227	10111005	TCACTGGTACCAATCATTCCA	4
At1g28960.1	MIR771	10110999	TGAGCCTCTGTGGTAGCCCTCA	4.5
At1g29010.1	MIR159A	10118195	TTTGGATTGAAGGGAGCTCTA	3
At1g29010.1	MIR159C	10118196	TTTGGATTGAAGGGAGCTCCT	4
At1g29010.1	MIR159B	10118196	TTTGGATTGAAGGGAGCTCTT	3
At1g29030.1	MIR167D	10131090	TGAAGCTGCCAGCATGATCTGG	4.5
At1g29120.1	MIR832-5P	10174639	TGCTGGGATCGGGAATCGAAA	4.5
At1g29140.1	MIR824	10179975	TAGACCATTTGTGAGAAGGGA	5
At1g29179.1	MIR822	10200225	TGCGGGAAGCATTTGCACATG	3.5
At1g29180.1	MIR822	10200225	TGCGGGAAGCATTTGCACATG	3.5
At1g29230.1	MIR831	10216296	TGATCTCTTCGTACTCTTCTTG	3.5
At1g29265.1	MIR399A	10227069	TGCCAAAGGAGATTTGCCCTG	4.5
At1g29310.1	MIR858	10254609	TTTCGTTGTCTGTTCGACCTT	4.5
At1g29320.1	MIR171A	10255664	TGATTGAGCCGCGCCAATATC	4
At1g29340.1	MIR771	10266377	TGAGCCTCTGTGGTAGCCCTCA	5
At1g29350.1	MIR774B*	10272222	CATCCATATTTTCATCTCGAA	4.5
At1g29360.1	MIR159B	10276439	TTTGGATTGAAGGGAGCTCTT	4
At1g29395.1	MIR2935	10289081	TGGAATCACACGGTCGTCATTC	4.5
At1g29400.1	MIR399B/C	10291331	TGCCAAAGGAGAGTTGCCCTG	5
At1g29410.1	MIR2112-3P	10298897	CTTTATATCCGCATTTGCGCA	4.5
At1g29418.1	MIR850	10301018	TAAGATCCGGACTACAACAAAG	4.5
At1g29530.1	MIR420	10326429	TAAACTAATCACGGAAATGCA	4.5
At1g29610.1	MIR847	10345782	TCACTCCTCTTCTTCTTGATG	3.5
At1g29630.1	MIR825	10353114	TTCTCAAGAAGGTGCATGAAC	3.5
At1g29640.1	MIR1888	10356417	TAAGTTAAGATTTGTGAAGAA	3.5
At1g29650.1	MIR395B/C/F	10361314	CTGAAGTGTTTGGGGGGACTC	4
At1g29710.1	MIR397A	10387849	TCATTGAGTGCAGCGTTGATG	4
At1g29710.1	MIR864-5P	10388988	TCAGGTATGATTGACTTCAAA	3.5
At1g29750.1	MIR857	10415799	TTTTGTATGTTGAAGGTGTAT	3.5
At1g29750.1	MIR2933A/B	10415082	GAAATCGGAGAGGAAATTCGCC	4.5
At1g29785.1	MIR826	10428883	TAGTCCGGTTTTGGATACGTG	4
At1g29790.1	MIR4240	10430746	TGACTAGACCCGTAACATTAC	5
At1g29810.1	MIR419	10436345	TTATGAATGCTGAGGATGTTG	3
At1g29880.1	MIR829.1	10460762	AGCTCTGATACCAAATGATGGAAT	4
At1g29890.1	MIR2933A/B	10464754	GAAATCGGAGAGGAAATTCGCC	4
At1g29970.1	MIR861-3P	10499727	GATGGATATGTCTTCAAGGAC	3.5
At1g30010.1	MIR864-5P	10515652	TCAGGTATGATTGACTTCAAA	4.5
At1g30030.1	MIR419	10532944	TTATGAATGCTGAGGATGTTG	4
At1g30040.1	MIR2112-5P	10538795	CGCAAATGCGGATATCAATGT	5
At1g30060.1	MIR777	10545861	TACGCATTGAGTTTCGTTGCTT	3
At1g30135.1	MIR837-3P	10597097	AAACGAACAAAAAACTGATGG	3
At1g30160.1	MIR773	10607362	TTTGCTTCCAGCTTTTGTCTC	3
At1g30210.1	MIR319C	10628972	TTGGACTGAAGGGAGCTCCTT	2.5
At1g30210.1	MIR859	10628559	TCTCTCTGTTGTGAAGTCAAA	3
At1g30210.1	MIR319A/B	10628972	TTGGACTGAAGGGAGCTCCCT	3.5
At1g30210.1	MIR159C	10628972	TTTGGATTGAAGGGAGCTCCT	4
At1g30220.1	MIR156A-F	10633148	TGACAGAAGAGAGTGAGCAC	4
At1g30230.1	MIR396B	10640182	TTCCACAGCTTTCTTGAACTT	4.5
At1g30282.1	MIR397B	10664165	TCATTGAGTGCATCGTTGATG	5
At1g30290.1	MIR161.1	10671352	TGAAAGTGACTACATCGGGGT	4
At1g30310.1	MIR401	10675902	CGAAACTGGTGTCGACCGACA	4
At1g30320.1	MIR415	10680951	AACAGAGCAGAAACAGAACAT	3.5
At1g30330.1	MIR167A/B	10686459	TGAAGCTGCCAGCATGATCTA	3.5
At1g30330.1	MIR167D	10686458	TGAAGCTGCCAGCATGATCTGG	3.5
At1g30330.1	MIR167C	10686461	TAAGCTGCCAGCATGATCTTG	2
At1g30340.1	MIR2935	10697870	TGGAATCACACGGTCGTCATTC	4
At1g30360.1	MIR172E	10718740	GGAATCTTGATGATGCTGCAT	4
At1g30400.1	MIR830*	10732963	TCTTCTCCAAATAGTTTAGGTT	3
At1g30410.1	MIR841B*	10745340	CAATTTCTAGTGGGTCGTATT	4
At1g30420.1	MIR404	10752857	ATTAACGCTGGCGGTTGCGGCAGC	4
At1g30450.1	MIR157D	10766113	TGACAGAAGATAGAGAGCAC	5
At1g30460.1	MIR397A	10773910	TCATTGAGTGCAGCGTTGATG	4
At1g30460.1	MIR419	10774551	TTATGAATGCTGAGGATGTTG	4
At1g30460.1	MIR869.2	10774543	TCTGGTGTTGAGATAGTTGAC	3
At1g30470.1	MIR2112-3P	10783932	CTTTATATCCGCATTTGCGCA	4
At1g30470.1	MIR167C	10780079	TAAGCTGCCAGCATGATCTTG	4.5
At1g30490.1	MIR166A-G	10799311	TCGGACCAGGCTTCATTCCCC	4.5
At1g30490.1	MIR165A/B	10799311	TCGGACCAGGCTTCATCCCCC	4.5
At1g30520.1	MIR843	10812912	TTTAGGTCGAGCTTCATTGGA	4
At1g30530.1	MIR773B	10815871	TTTGATTCCAGCTTTTGTCTC	4
At1g30530.1	MIR773	10815214	TTTGCTTCCAGCTTTTGTCTC	4.5
At1g30530.1	MIR773B	10815214	TTTGATTCCAGCTTTTGTCTC	4.5
At1g30560.1	MIR827	10825066	TTAGATGACCATCAACAAACT	3.5
At1g30590.1	MIR417	10839806	GAAGGTAGTGAATTTGTTCGA	3
At1g30610.1	MIR775	10848958	TTCGATGTCTAGCAGTGCCA	4
At1g30620.1	MIR472	10857690	TTTTTCCTACTCCGCCCATACC	5
At1g30660.1	MIR2934	10878754	TCTTTCTGCAAACGCCTTGGA	3.5
At1g30720.1	MIR401	10898762	CGAAACTGGTGTCGACCGACA	4.5
At1g30755.1	MIR858	10907114	TTTCGTTGTCTGTTCGACCTT	3
At1g30755.1	MIR1886.2	10908446	TGAGATGAAATCTTTGATTGG	4
At1g30760.1	MIR839	10920331	TACCAACCTTTCATCGTTCCC	4
At1g30790.1	MIR420	10933031	TAAACTAATCACGGAAATGCA	4
At1g30814.1	MIR823	10944641	TGGGTGGTGATCATATAAGAT	4
At1g30825.1	MIR851-3P	10960961	TGGGTGGCAAACAAAGACGAC	4.5
At1g30825.1	MIR833-3P	10962898	TAGACCGATGTCAACAAACAAG	5
At1g30860.1	MIR847	10987272	TCACTCCTCTTCTTCTTGATG	5
At1g30930.1	MIR4227	11014978	TCACTGGTACCAATCATTCCA	3
At1g30940.1	MIR4227	11022377	TCACTGGTACCAATCATTCCA	3
At1g30950.1	MIR849	11037429	TAACTAAACATTGGTGTAGTA	4.5
At1g30970.1	MIR418	11040416	TAATGTGATGATGAACTGACC	3
At1g31100.1	MIR164C	11097642	TGGAGAAGCAGGGCACGTGCG	3.5
At1g31100.1	MIR164A/B	11097642	TGGAGAAGCAGGGCACGTGCA	3.5
At1g31160.1	MIR4228	11123008	ATAGCCTTGAACGCCGTCGTT	4.5
At1g31173.1	MIR167D	11137858	TGAAGCTGCCAGCATGATCTGG	3.5
At1g31173.1	MIR167A/B	11137859	TGAAGCTGCCAGCATGATCTA	3.5
At1g31175.1	MIR2934	11140714	TCTTTCTGCAAACGCCTTGGA	4.5
At1g31180.1	MIR164C	11144216	TGGAGAAGCAGGGCACGTGCG	4.5
At1g31210.1	MIR169D-G	11150412	TGAGCCAAGGATGACTTGCCG	4
At1g31240.1	MIR842	11164109	TCATGGTCAGATCCGTCATCC	3.5
At1g31260.1	MIR319A/B	11177252	TTGGACTGAAGGGAGCTCCCT	4
At1g31260.1	MIR159C	11177252	TTTGGATTGAAGGGAGCTCCT	3.5
At1g31280.1	MIR823	11182328	TGGGTGGTGATCATATAAGAT	4.5
At1g31280.1	MIR832-3P	11183342	TTGATTCCCAATCCAAGCAAG	4.5
At1g31280.1	MIR403	11185205	TTAGATTCACGCACAAACTCG	0
At1g31290.1	MIR865-3P	11190536	TTTTTCCTCAAATTTATCCAA	3
At1g31310.1	MIR834	11199466	TGGTAGCAGTAGCGGTGGTAA	4
At1g31360.1	MIR406	11235823	TAGAATGCTATTGTAATCCAG	4.5
At1g31370.1	MIR773B	11238287	TTTGATTCCAGCTTTTGTCTC	3.5
At1g31440.1	MIR3932A/B	11257986	AACTTTGTGATGACAACGAAG	4
At1g31480.1	MIR397A	11268211	TCATTGAGTGCAGCGTTGATG	4
At1g31490.1	MIR163	11271494	TTGAAGAGGACTTGGAACTTCGAT	3.5
At1g31510.1	MIR4243	11277788	TTGAAATTGTAGATTTCGTAC	3
At1g31540.1	MIR399D	11292435	TGCCAAAGGAGATTTGCCCCG	5
At1g31540.1	MIR3933	11291555	AGAAGCAAAATGACGACTCGG	5
At1g31540.1	MIR399A	11292435	TGCCAAAGGAGATTTGCCCTG	5
At1g31540.1	MIR399B/C	11292435	TGCCAAAGGAGAGTTGCCCTG	4.5
At1g31540.1	MIR399F	11292435	TGCCAAAGGAGATTTGCCCGG	4
At1g31550.1	MIR391	11296346	TTCGCAGGAGAGATAGCGCCA	4.5
At1g31550.1	MIR419	11295885	TTATGAATGCTGAGGATGTTG	3
At1g31600.1	MIR3434*	11313640	TCAGAGTATCAGCCATGTGA	5
At1g31620.1	MIR783	11317596	AAGCTTTGCTCGTTCATGTTC	4.5
At1g31730.1	MIR848	11361869	TGACATGGGACTGCCTAAGCTA	5
At1g31760.1	MIR827	11372563	TTAGATGACCATCAACAAACT	3.5
At1g31770.1	MIR396A	11377272	TTCCACAGCTTTCTTGAACTG	5
At1g31770.1	MIR168A/B	11377041	TCGCTTGGTGCAGGTCGGGAA	4.5
At1g31780.1	MIR826	11394181	TAGTCCGGTTTTGGATACGTG	3.5
At1g31800.1	MIR172B*	11397502	GCAGCACCATTAAGATTCAC	5
At1g31810.1	MIR824	11400148	TAGACCATTTGTGAGAAGGGA	4
At1g31840.1	MIR161.1	11425569	TGAAAGTGACTACATCGGGGT	4
At1g31860.1	MIR2938	11435460	GATCTTTTGAGAGGGTTCCAG	4.5
At1g31880.1	MIR319A/B	11445486	TTGGACTGAAGGGAGCTCCCT	4.5
At1g31880.1	MIR319C	11445486	TTGGACTGAAGGGAGCTCCTT	4.5
At1g31880.1	MIR825	11446044	TTCTCAAGAAGGTGCATGAAC	3.5
At1g31880.1	MIR3440B-5P	11449109	TTTTCTTGGCCCATCCACTTC	4
At1g31880.1	MIR843	11448363	TTTAGGTCGAGCTTCATTGGA	2
At1g31885.1	MIR823	11451901	TGGGTGGTGATCATATAAGAT	2.5
At1g31910.1	MIR856	11460524	TAATCCTACCAATAACTTCAGC	4
At1g31930.1	MIR2112-3P	11468796	CTTTATATCCGCATTTGCGCA	4
At1g32070.1	MIR3434*	11535477	TCAGAGTATCAGCCATGTGA	4
At1g32080.1	MIR415	11539254	AACAGAGCAGAAACAGAACAT	2.5
At1g32140.1	MIR157A-C	11563193	TTGACAGAAGATAGAGAGCAC	2.5
At1g32140.1	MIR859	11563262	TCTCTCTGTTGTGAAGTCAAA	2.5
At1g32140.1	MIR774B*	11564007	CATCCATATTTTCATCTCGAA	3.5
At1g32150.1	MIR843	11567081	TTTAGGTCGAGCTTCATTGGA	3.5
At1g32150.1	MIR862-3P	11567907	ATATGCTGGATCTACTTGAAG	5
At1g32200.1	MIR394A/B	11603014	TTGGCATTCTGTCCACCTCC	4
At1g32200.1	MIR834	11604927	TGGTAGCAGTAGCGGTGGTAA	4.5
At1g32240.1	MIR420	11626842	TAAACTAATCACGGAAATGCA	3.5
At1g32270.1	MIR160A-C	11644158	TGCCTGGCTCCCTGTATGCCA	4.5
At1g32270.1	MIR865-3P	11643104	TTTTTCCTCAAATTTATCCAA	3.5
At1g32300.1	MIR851-3P	11652435	TGGGTGGCAAACAAAGACGAC	3.5
At1g32360.1	MIR835-3P	11675306	TGGAGAAGATACGCAAGAAAG	2
At1g32370.1	MIR447C	11677034	TTGGGGACGACATCTTTTGTTG	4
At1g32400.1	MIR837-3P	11690938	AAACGAACAAAAAACTGATGG	4
At1g32430.1	MIR166A-G	11705983	TCGGACCAGGCTTCATTCCCC	5
At1g32430.1	MIR3440B-3P	11706223	TGGATTGGTCAAGGGAAGCGT	3.5
At1g32470.1	MIR4239	11739921	TTTGTTATTTTCGCATGCTCC	3
At1g32490.1	MIR863-3P	11749470	TTGAGAGCAACAAGACATAAT	3.5
At1g32500.1	MIR4227	11751249	TCACTGGTACCAATCATTCCA	4
At1g32530.1	MIR773	11760133	TTTGCTTCCAGCTTTTGTCTC	3.5
At1g32580.1	MIR850	11785515	TAAGATCCGGACTACAACAAAG	4.5
At1g32582.1	MIR400	11785984	TATGAGAGTATTATAAGTCAC	2
At1g32590.1	MIR831	11791203	TGATCTCTTCGTACTCTTCTTG	4
At1g32660.1	MIR397A	11811371	TCATTGAGTGCAGCGTTGATG	4
At1g32700.1	MIR156A-F	11827829	TGACAGAAGAGAGTGAGCAC	4
At1g32713.1	MIR829.2	11834134	CAAATTAAAGCTTCAAGGTAG	1
At1g32750.1	MIR165A/B	11852633	TCGGACCAGGCTTCATCCCCC	3.5
At1g32750.1	MIR166A-G	11852633	TCGGACCAGGCTTCATTCCCC	4
At1g32770.1	MIR780.2	11865867	TTCTTCGTGAATATCTGGCAT	4.5
At1g32780.1	MIR827	11872228	TTAGATGACCATCAACAAACT	3.5
At1g32790.1	MIR472	11876431	TTTTTCCTACTCCGCCCATACC	4.5
At1g32830.1	MIR868	11894030	CTTCTTAAGTGCTGATAATGC	4
At1g32830.1	MIR4227	11893555	TCACTGGTACCAATCATTCCA	4.5
At1g32850.1	MIR2936	11903177	CTTGAGAGAGAGAACACAGACG	3.5
At1g32860.1	MIR869.1	11908548	ATTGGTTCAATTCTGGTGTTG	4
At1g32870.1	MIR851-5P	11911730	TCTCGGTTCGCGATCCACAAG	5
At1g32930.1	MIR404	11934202	ATTAACGCTGGCGGTTGCGGCAGC	5
At1g32940.1	MIR869.1	11938473	ATTGGTTCAATTCTGGTGTTG	4
At1g33020.1	MIR173	11963468	TTCGCTTGCAGAGAGAAATCAC	5
At1g33080.1	MIR861-3P	11988754	GATGGATATGTCTTCAAGGAC	3.5
At1g33090.1	MIR841B*	11995264	CAATTTCTAGTGGGTCGTATT	5
At1g33110.1	MIR863-5P	12008412	TTATGTCTTGTTGATCTCAAT	3
At1g33110.1	MIR841B*	12007455	CAATTTCTAGTGGGTCGTATT	4
At1g33140.1	MIR420	12024328	TAAACTAATCACGGAAATGCA	4
At1g33170.1	MIR393A/B	12029513	TCCAAAGGGATCGCATTGATCC	4
At1g33170.1	MIR172B*	12030120	GCAGCACCATTAAGATTCAC	3.5
At1g33240.1	MIR829.2	12051532	CAAATTAAAGCTTCAAGGTAG	4
At1g33260.1	MIR824	12065286	TAGACCATTTGTGAGAAGGGA	4.5
At1g33270.1	MIR2935	12070198	TGGAATCACACGGTCGTCATTC	5
At1g33290.1	MIR160A-C	12075945	TGCCTGGCTCCCTGTATGCCA	4.5
At1g33340.1	MIR843	12087605	TTTAGGTCGAGCTTCATTGGA	5
At1g33340.1	MIR852	12088034	AAGATAAGCGCCTTAGTTCTG	4
At1g33360.1	MIR845A	12094613	CGGCTCTGATACCAATTGATG	3.5
At1g33360.1	MIR829.1	12094612	AGCTCTGATACCAAATGATGGAAT	3
At1g33410.1	MIR777	12118368	TACGCATTGAGTTTCGTTGCTT	4.5
At1g33410.1	MIR4240	12115983	TGACTAGACCCGTAACATTAC	4
At1g33410.1	MIR859	12112415	TCTCTCTGTTGTGAAGTCAAA	4.5
At1g33410.1	MIR4239	12112865	TTTGTTATTTTCGCATGCTCC	3.5
At1g33430.1	MIR419	12126079	TTATGAATGCTGAGGATGTTG	3
At1g33430.1	MIR783	12125838	AAGCTTTGCTCGTTCATGTTC	4
At1g33470.1	MIR774B	12146281	TGAGATGAAGATATGGGTGAT	3.5
At1g33490.1	MIR844*	12151043	TTATAAGCCATCTTACTAGTT	4
At1g33510.1	MIR830*	12156595	TCTTCTCCAAATAGTTTAGGTT	3.5
At1g33540.1	MIR771	12164208	TGAGCCTCTGTGGTAGCCCTCA	4
At1g33580.1	MIR4228	12174822	ATAGCCTTGAACGCCGTCGTT	5
At1g33660.1	MIR864-5P	12197962	TCAGGTATGATTGACTTCAAA	4.5
At1g33720.1	MIR781	12221767	TTAGAGTTTTCTGGATACTTA	4
At1g33770.1	MIR413	12243572	ATAGTTTCTCTTGTTCTGCAC	3
At1g33770.1	MIR1887	12243599	TACTAAGTAGAGTCTAAGAGA	3.5
At1g33780.1	MIR3440B-3P	12246065	TGGATTGGTCAAGGGAAGCGT	3.5
At1g33790.1	MIR773	12256973	TTTGCTTCCAGCTTTTGTCTC	4
At1g33790.1	MIR842	12258799	TCATGGTCAGATCCGTCATCC	3.5
At1g33790.1	MIR846	12258024	TTGAATTGAAGTGCTTGAATT	1
At1g33800.1	MIR419	12261396	TTATGAATGCTGAGGATGTTG	3
At1g33970.1	MIR393A/B	12350512	TCCAAAGGGATCGCATTGATCC	5
At1g33990.1	MIR397B	12357609	TCATTGAGTGCATCGTTGATG	3.5
At1g34010.1	MIR841B*	12359786	CAATTTCTAGTGGGTCGTATT	3.5
At1g34020.1	MIR833-3P	12367849	TAGACCGATGTCAACAAACAAG	4.5
At1g34040.1	MIR417	12375030	GAAGGTAGTGAATTTGTTCGA	3.5
At1g34044.1	MIR774B*	12387249	CATCCATATTTTCATCTCGAA	3.5
At1g34044.1	MIR394A/B	12387188	TTGGCATTCTGTCCACCTCC	5
At1g34050.1	MIR845B	12394060	TCGCTCTGATACCAAATTGATG	4
At1g34065.1	MIR778	12400024	TGGCTTGGTTTATGTACACCG	4
At1g34160.1	MIR172B*	12442837	GCAGCACCATTAAGATTCAC	5
At1g34260.1	MIR863-5P	12486105	TTATGTCTTGTTGATCTCAAT	4
At1g34300.1	MIR841B*	12505495	CAATTTCTAGTGGGTCGTATT	4
At1g34315.1	MIR405A/B/D	12514310	ATGAGTTGGGTCTAACCCATAACT	5
At1g34320.1	MIR1886.2	12520943	TGAGATGAAATCTTTGATTGG	4
At1g34405.1	MIR774	12572018	TTGGTTACCCATATGGCCATC	2.5
At1g34430.1	MIR779.1	12589277	TTCTGCTATGTTGCTGCTCAT	4
At1g34480.1	MIR833-5P	12608238	TGTTTGTTGTACTCGGTCTAGT	3.5
At1g34490.1	MIR2936	12609582	CTTGAGAGAGAGAACACAGACG	5
At1g34520.1	MIR2936	12623577	CTTGAGAGAGAGAACACAGACG	5
At1g34550.1	MIR3434*	12648416	TCAGAGTATCAGCCATGTGA	4.5
At1g34550.1	MIR472	12648801	TTTTTCCTACTCCGCCCATACC	3.5
At1g34580.1	MIR850	12662103	TAAGATCCGGACTACAACAAAG	4
At1g34600.1	MIR847	12670441	TCACTCCTCTTCTTCTTGATG	5
At1g34600.1	MIR774B*	12669756	CATCCATATTTTCATCTCGAA	3
At1g34610.1	MIR782	12676221	ACAAACACCTTGGATGTTCTT	5
At1g34640.1	MIR2939	12687630	TAACGCACAACACTAAGCCAT	5
At1g34650.1	MIR4239	12696284	TTTGTTATTTTCGCATGCTCC	4
At1g34670.1	MIR858	12709593	TTTCGTTGTCTGTTCGACCTT	2.5
At1g34700.1	MIR780.2	12715887	TTCTTCGTGAATATCTGGCAT	4
At1g34740.1	MIR826	12727691	TAGTCCGGTTTTGGATACGTG	4.5
At1g34740.1	MIR835-5P	12725933	TTCTTGCATATGTTCTTTATC	2
At1g34750.1	MIR774	12737316	TTGGTTACCCATATGGCCATC	5
At1g34770.1	MIR833-3P	12747927	TAGACCGATGTCAACAAACAAG	5
At1g34790.1	MIR4240	12764501	TGACTAGACCCGTAACATTAC	3.5
At1g34904.1	MIR3932A/B	12753886	AACTTTGTGATGACAACGAAG	4
At1g34967.1	MIR3932A/B	12758803	AACTTTGTGATGACAACGAAG	4
At1g34967.1	MIR2938	12755599	GATCTTTTGAGAGGGTTCCAG	3.5
At1g35050.1	MIR864-3P	12815612	TAAAGTCAATAATACCTTGAAG	2
At1g35090.1	MIR417	12829411	GAAGGTAGTGAATTTGTTCGA	4
At1g35110.1	MIR851-5P	12837591	TCTCGGTTCGCGATCCACAAG	5
At1g35140.1	MIR2934	12852524	TCTTTCTGCAAACGCCTTGGA	4.5
At1g35150.1	MIR850	12865264	TAAGATCCGGACTACAACAAAG	4.5
At1g35150.1	MIR774B	12864819	TGAGATGAAGATATGGGTGAT	3
At1g35150.1	MIR774B*	12864362	CATCCATATTTTCATCTCGAA	5
At1g35220.1	MIR822	12912734	TGCGGGAAGCATTTGCACATG	4
At1g35340.1	MIR782	12978852	ACAAACACCTTGGATGTTCTT	3.5
At1g35340.1	MIR2111A*	12977878	GTCCTCGGGATGCGGATTACC	5
At1g35370.1	MIR169G*	13001229	TCCGGCAAGTTGACCTTGGCT	4
At1g35370.1	MIR396A	13001644	TTCCACAGCTTTCTTGAACTG	2.5
At1g35370.1	MIR396B	13001643	TTCCACAGCTTTCTTGAACTT	2.5
At1g35370.1	MIR779.1	13002244	TTCTGCTATGTTGCTGCTCAT	4
At1g35390.1	MIR835-5P	13009627	TTCTTGCATATGTTCTTTATC	3
At1g35390.1	MIR838	13009776	TTTTCTTCTACTTCTTGCACA	2.5
At1g35390.1	MIR856	13012301	TAATCCTACCAATAACTTCAGC	4
At1g35400.1	MIR3933	13018998	AGAAGCAAAATGACGACTCGG	4
At1g35420.1	MIR4228	13026689	ATAGCCTTGAACGCCGTCGTT	3.5
At1g35420.1	MIR865-3P	13027280	TTTTTCCTCAAATTTATCCAA	3.5
At1g35470.1	MIR864-3P	13054348	TAAAGTCAATAATACCTTGAAG	4
At1g35480.1	MIR419	13055686	TTATGAATGCTGAGGATGTTG	4.5
At1g35520.1	MIR780.1	13085673	TCTAGCAGCTGTTGAGCAGGT	4.5
At1g35530.1	MIR156G	13092025	CGACAGAAGAGAGTGAGCAC	4.5
At1g35560.1	MIR835-3P	13117130	TGGAGAAGATACGCAAGAAAG	3.5
At1g35570.1	MIR395B/C/F	13120376	CTGAAGTGTTTGGGGGGACTC	4
At1g35600.1	MIR2939	13136991	TAACGCACAACACTAAGCCAT	4.5
At1g35645.1	MIR779.1	13177027	TTCTGCTATGTTGCTGCTCAT	4
At1g35660.1	MIR773	13195148	TTTGCTTCCAGCTTTTGTCTC	2.5
At1g35670.1	MIR865-5P	13207702	ATGAATTTGGATCTAATTGAG	3.5
At1g35680.1	MIR859	13210475	TCTCTCTGTTGTGAAGTCAAA	3
At1g35730.1	MIR851-3P	13229239	TGGGTGGCAAACAAAGACGAC	4
At1g35735.1	MIR864-3P	13232833	TAAAGTCAATAATACCTTGAAG	2
At1g35740.1	MIR844*	13244121	TTATAAGCCATCTTACTAGTT	3.5
At1g35750.1	MIR162A/B	13256086	TCGATAAACCTCTGCATCCAG	5
At1g35760.1	MIR868	13268545	CTTCTTAAGTGCTGATAATGC	3.5
At1g35770.1	MIR837-3P	13272756	AAACGAACAAAAAACTGATGG	3
At1g35870.1	MIR159A	13339390	TTTGGATTGAAGGGAGCTCTA	3.5
At1g35870.1	MIR844*	13337045	TTATAAGCCATCTTACTAGTT	4
At1g35870.1	MIR159B	13339389	TTTGGATTGAAGGGAGCTCTT	3.5
At1g35870.1	MIR319A/B	13339388	TTGGACTGAAGGGAGCTCCCT	4
At1g35870.1	MIR159C	13339389	TTTGGATTGAAGGGAGCTCCT	3
At1g35870.1	MIR319C	13339388	TTGGACTGAAGGGAGCTCCTT	3
At1g35900.1	MIR447A/B	13349168	TTGGGGACGAGATGTTTTGTTG	4
At1g35960.1	MIR417	13396422	GAAGGTAGTGAATTTGTTCGA	3.5
At1g35970.1	MIR869.2	13402879	TCTGGTGTTGAGATAGTTGAC	3.5
At1g35970.1	MIR870	13400719	TAATTTGGTGTTTCTTCGATC	3
At1g35970.1	MIR401	13402883	CGAAACTGGTGTCGACCGACA	5
At1g35990.1	MIR163	13416034	TTGAAGAGGACTTGGAACTTCGAT	2.5
At1g36010.1	MIR167A/B	13430110	TGAAGCTGCCAGCATGATCTA	4
At1g36010.1	MIR167D	13430110	TGAAGCTGCCAGCATGATCTGG	4
At1g36078.1	MIR398A	13483048	TGTGTTCTCAGGTCACCCCTT	3
At1g36078.1	MIR398B/C	13483049	TGTGTTCTCAGGTCACCCCTG	3
At1g36080.1	MIR396B	13486243	TTCCACAGCTTTCTTGAACTT	3.5
At1g36080.1	MIR396A	13486243	TTCCACAGCTTTCTTGAACTG	3.5
At1g36080.1	MIR414	13484954	TCATCTTCATCATCATCGTCA	2
At1g36130.1	MIR401	13517555	CGAAACTGGTGTCGACCGACA	1
At1g36130.1	MIR848	13520611	TGACATGGGACTGCCTAAGCTA	4.5
At1g36160.1	MIR858	13544657	TTTCGTTGTCTGTTCGACCTT	4.5
At1g36185.1	MIR780.2	13562083	TTCTTCGTGAATATCTGGCAT	3.5
At1g36185.1	MIR825	13565504	TTCTCAAGAAGGTGCATGAAC	3
At1g36185.1	MIR2112-3P	13565298	CTTTATATCCGCATTTGCGCA	4
At1g36210.1	MIR160A-C	13596903	TGCCTGGCTCCCTGTATGCCA	5
At1g36230.1	MIR833-5P	13612841	TGTTTGTTGTACTCGGTCTAGT	4
At1g36250.1	MIR855	13623756	AGCAAAAGCTAAGGAAAAGGAA	1.5
At1g36250.1	MIR822	13619161	TGCGGGAAGCATTTGCACATG	4.5
At1g36270.1	MIR447C	13630187	TTGGGGACGACATCTTTTGTTG	4.5
At1g36280.1	MIR843	13643747	TTTAGGTCGAGCTTCATTGGA	4
At1g36360.1	MIR399A	13691260	TGCCAAAGGAGATTTGCCCTG	4
At1g36440.1	MIR774B*	13728952	CATCCATATTTTCATCTCGAA	3
At1g36530.1	MIR2938	13785280	GATCTTTTGAGAGGGTTCCAG	4
At1g36550.1	MIR830	13796960	TAACTATTTTGAGAAGAAGTG	3.5
At1g36590.1	MIR844*	13820352	TTATAAGCCATCTTACTAGTT	5
At1g36620.1	MIR3434*	13835585	TCAGAGTATCAGCCATGTGA	4
At1g36620.1	MIR865-3P	13834503	TTTTTCCTCAAATTTATCCAA	3.5
At1g36630.1	MIR830*	13845768	TCTTCTCCAAATAGTTTAGGTT	4
At1g36730.1	MIR2111A*	13901334	GTCCTCGGGATGCGGATTACC	5
At1g36732.1	MIR2111A*	13901334	GTCCTCGGGATGCGGATTACC	5
At1g36770.1	MIR835-5P	13926898	TTCTTGCATATGTTCTTTATC	4
At1g36770.1	MIR1886.3	13925089	AATTAAAGATTTCATCTTACT	4
At1g36910.1	MIR775	13976937	TTCGATGTCTAGCAGTGCCA	5
At1g36915.1	MIR831	13979367	TGATCTCTTCGTACTCTTCTTG	3.5
At1g36925.1	MIR838	13988232	TTTTCTTCTACTTCTTGCACA	2.5
At1g36925.1	MIR843	13988300	TTTAGGTCGAGCTTCATTGGA	3.5
At1g36927.1	MIR864-3P	13993511	TAAAGTCAATAATACCTTGAAG	5
At1g36950.1	MIR399D	14012294	TGCCAAAGGAGATTTGCCCCG	4
At1g37030.1	MIR167C	14054239	TAAGCTGCCAGCATGATCTTG	3.5
At1g37090.1	MIR865-3P	14119243	TTTTTCCTCAAATTTATCCAA	4
At1g37100.1	MIR399B/C	14127394	TGCCAAAGGAGAGTTGCCCTG	5
At1g37130.1	MIR3434	14163892	ACTTGGCTGATTCTATTATT	4
At1g37340.1	MIR834	14224775	TGGTAGCAGTAGCGGTGGTAA	3
At1g37405.1	MIR167A/B	14234892	TGAAGCTGCCAGCATGATCTA	3.5
At1g37405.1	MIR845A	14230047	CGGCTCTGATACCAATTGATG	4
At1g37735.1	MIR399A	14259566	TGCCAAAGGAGATTTGCCCTG	5
At1g37735.1	MIR399B/C	14259566	TGCCAAAGGAGAGTTGCCCTG	4.5
At1g37735.1	MIR402	14260462	TTCGAGGCCTATTAAACCTCTG	5
At1g37933.1	MIR827	14278754	TTAGATGACCATCAACAAACT	5
At1g37933.1	MIR771	14276615	TGAGCCTCTGTGGTAGCCCTCA	3.5
At1g37933.1	MIR837-5P	14277642	ATCAGTTTCTTGTTCGTTTCA	3
At1g38140.1	MIR2938	14303827	GATCTTTTGAGAGGGTTCCAG	4.5
At1g38167.1	MIR865-5P	14325898	ATGAATTTGGATCTAATTGAG	3.5
At1g38212.1	MIR773	14348405	TTTGCTTCCAGCTTTTGTCTC	4
At1g38212.1	MIR2112-3P	14347990	CTTTATATCCGCATTTGCGCA	4.5
At1g38270.1	MIR847	14390226	TCACTCCTCTTCTTCTTGATG	3.5
At1g38280.1	MIR773	14394058	TTTGCTTCCAGCTTTTGTCTC	4
At1g38280.1	MIR2112-3P	14393643	CTTTATATCCGCATTTGCGCA	4.5
At1g38400.1	MIR847	14457108	TCACTCCTCTTCTTCTTGATG	3.5
At1g38460.1	MIR399B/C	14507183	TGCCAAAGGAGAGTTGCCCTG	5
At1g38460.1	MIR402	14506407	TTCGAGGCCTATTAAACCTCTG	5
At1g38870.1	MIR869.2	14585502	TCTGGTGTTGAGATAGTTGAC	3.5
At1g39110.1	MIR391	14594671	TTCGCAGGAGAGATAGCGCCA	4.5
At1g39190.1	MIR170	14597599	TGATTGAGCCGTGTCAATATC	5
At1g39190.1	MIR413	14600014	ATAGTTTCTCTTGTTCTGCAC	2.5
At1g39270.1	MIR2112-3P	14602874	CTTTATATCCGCATTTGCGCA	3.5
At1g39350.1	MIR861-5P	14610984	CCTTGGAGAAATATGCGTCAA	3.5
At1g39511.1	MIR834	14668771	TGGTAGCAGTAGCGGTGGTAA	3
At1g39830.1	MIR834	14847461	TGGTAGCAGTAGCGGTGGTAA	3
At1g39830.1	MIR832-5P	14845426	TGCTGGGATCGGGAATCGAAA	4
At1g39910.1	MIR3434	14853332	ACTTGGCTGATTCTATTATT	4
At1g40070.1	MIR834	14861847	TGGTAGCAGTAGCGGTGGTAA	3
At1g40073.1	MIR3434	14874331	ACTTGGCTGATTCTATTATT	4
At1g40074.1	MIR832-5P	14882236	TGCTGGGATCGGGAATCGAAA	4
At1g40074.1	MIR834	14880201	TGGTAGCAGTAGCGGTGGTAA	3
At1g40075.1	MIR396B	14896709	TTCCACAGCTTTCTTGAACTT	4
At1g40075.1	MIR167D	14895459	TGAAGCTGCCAGCATGATCTGG	4
At1g40075.1	MIR167A/B	14895460	TGAAGCTGCCAGCATGATCTA	4
At1g40075.1	MIR167C	14895462	TAAGCTGCCAGCATGATCTTG	2.5
At1g40091.1	MIR472	15009415	TTTTTCCTACTCCGCCCATACC	4
At1g40091.1	MIR870	15010004	TAATTTGGTGTTTCTTCGATC	3
At1g40101.1	MIR397A	15075251	TCATTGAGTGCAGCGTTGATG	4.5
At1g40103.1	MIR1887	15083365	TACTAAGTAGAGTCTAAGAGA	3
At1g40105.1	MIR4240	15144454	TGACTAGACCCGTAACATTAC	3
At1g40109.1	MIR830*	15157763	TCTTCTCCAAATAGTTTAGGTT	4
At1g40112.1	MIR847	15402320	TCACTCCTCTTCTTCTTGATG	5
At1g40124.1	MIR447C	15393950	TTGGGGACGACATCTTTTGTTG	5
At1g40125.1	MIR2939	15217487	TAACGCACAACACTAAGCCAT	4.5
At1g40127.1	MIR3933	15220160	AGAAGCAAAATGACGACTCGG	4
At1g40135.1	MIR447C	15295847	TTGGGGACGACATCTTTTGTTG	5
At1g40137.1	MIR847	15304238	TCACTCCTCTTCTTCTTGATG	5
At1g40470.1	MIR774B*	15441925	CATCCATATTTTCATCTCGAA	3.5
At1g41115.1	MIR841B*	15462651	CAATTTCTAGTGGGTCGTATT	4
At1g41600.1	MIR841B*	15469591	CAATTTCTAGTGGGTCGTATT	4
At1g41630.1	MIR841B*	15476530	CAATTTCTAGTGGGTCGTATT	4
At1g41660.1	MIR841B*	15483471	CAATTTCTAGTGGGTCGTATT	4
At1g41740.1	MIR417	15512111	GAAGGTAGTGAATTTGTTCGA	5
At1g41740.1	MIR775	15513388	TTCGATGTCTAGCAGTGCCA	4
At1g41743.1	MIR399B/C	15516760	TGCCAAAGGAGAGTTGCCCTG	5
At1g41746.1	MIR850	15521169	TAAGATCCGGACTACAACAAAG	3.5
At1g41755.1	MIR171B/C	15529032	TTGAGCCGTGCCAATATCACG	5
At1g41760.1	MIR399D	15533297	TGCCAAAGGAGATTTGCCCCG	4
At1g41760.1	MIR426	15532939	TTTTGGAAATTTGTCCTTACG	4.5
At1g41760.1	MIR399A	15533297	TGCCAAAGGAGATTTGCCCTG	4.5
At1g41760.1	MIR399E	15533297	TGCCAAAGGAGATTTGCCTCG	4
At1g41797.1	MIR782	15565016	ACAAACACCTTGGATGTTCTT	4.5
At1g41820.1	MIR165A/B	15585274	TCGGACCAGGCTTCATCCCCC	3.5
At1g41820.1	MIR782	15585939	ACAAACACCTTGGATGTTCTT	4
At1g41820.1	MIR845A	15586905	CGGCTCTGATACCAATTGATG	4
At1g41820.1	MIR166A-G	15585274	TCGGACCAGGCTTCATTCCCC	4
At1g41820.1	MIR2939	15586568	TAACGCACAACACTAAGCCAT	3
At1g41830.1	MIR163	15606148	TTGAAGAGGACTTGGAACTTCGAT	4
At1g41835.1	MIR864-3P	15613698	TAAAGTCAATAATACCTTGAAG	2
At1g41840.1	MIR776	15623654	TCTAAGTCTTCTATTGATGTT	4.5
At1g41850.1	MIR167C	15629023	TAAGCTGCCAGCATGATCTTG	4
At1g41855.1	MIR833-5P	15640129	TGTTTGTTGTACTCGGTCTAGT	4
At1g41890.1	MIR834	15655393	TGGTAGCAGTAGCGGTGGTAA	4
At1g41890.1	MIR825	15656466	TTCTCAAGAAGGTGCATGAAC	4.5
At1g41920.1	MIR395B/C/F	15683971	CTGAAGTGTTTGGGGGGACTC	4.5
At1g42050.1	MIR399B/C	15709763	TGCCAAAGGAGAGTTGCCCTG	5
At1g42090.1	MIR825	15722543	TTCTCAAGAAGGTGCATGAAC	4
At1g42110.1	MIR319A/B	15729076	TTGGACTGAAGGGAGCTCCCT	4
At1g42110.1	MIR159C	15729076	TTTGGATTGAAGGGAGCTCCT	3
At1g42130.1	MIR166A-G	15737000	TCGGACCAGGCTTCATTCCCC	4.5
At1g42140.1	MIR160A-C	15742197	TGCCTGGCTCCCTGTATGCCA	5
At1g42140.1	MIR401	15739039	CGAAACTGGTGTCGACCGACA	1
At1g42140.1	MIR848	15742232	TGACATGGGACTGCCTAAGCTA	5
At1g42350.1	MIR1886.1	15817358	TGAGAGAAGTGAGATGAAATC	3.5
At1g42377.1	MIR171A	15853372	TGATTGAGCCGCGCCAATATC	4.5
At1g42380.1	MIR855	15855497	AGCAAAAGCTAAGGAAAAGGAA	0
At1g42440.1	MIR832-3P	15900004	TTGATTCCCAATCCAAGCAAG	4
At1g42510.1	MIR447C	15957340	TTGGGGACGACATCTTTTGTTG	4.5
At1g42560.1	MIR2934	15983933	TCTTTCTGCAAACGCCTTGGA	4.5
At1g42590.1	MIR863-5P	15999891	TTATGTCTTGTTGATCTCAAT	3
At1g42602.1	MIR773B	16014354	TTTGATTCCAGCTTTTGTCTC	3
At1g42650.1	MIR1887	16034407	TACTAAGTAGAGTCTAAGAGA	3
At1g42690.1	MIR825	16046437	TTCTCAAGAAGGTGCATGAAC	3.5
At1g42695.1	MIR848	16050012	TGACATGGGACTGCCTAAGCTA	4.5
At1g42727.1	MIR863-3P	16089104	TTGAGAGCAACAAGACATAAT	4.5
At1g42740.1	MIR775	16095976	TTCGATGTCTAGCAGTGCCA	5
At1g42745.1	MIR2933A/B	16099797	GAAATCGGAGAGGAAATTCGCC	3.5
At1g42852.1	MIR781	16110206	TTAGAGTTTTCTGGATACTTA	4
At1g42924.1	MIR782	16122776	ACAAACACCTTGGATGTTCTT	3.5
At1g42924.1	MIR775	16121830	TTCGATGTCTAGCAGTGCCA	4
At1g42970.1	MIR826	16132083	TAGTCCGGTTTTGGATACGTG	4
At1g42980.1	MIR2939	16136945	TAACGCACAACACTAAGCCAT	4
At1g42990.1	MIR2933A/B	16139838	GAAATCGGAGAGGAAATTCGCC	3.5
At1g43005.1	MIR4227	16154491	TCACTGGTACCAATCATTCCA	2.5
At1g43060.1	MIR852	16199668	AAGATAAGCGCCTTAGTTCTG	4.5
At1g43060.1	MIR426	16197701	TTTTGGAAATTTGTCCTTACG	3.5
At1g43060.1	MIR771	16201887	TGAGCCTCTGTGGTAGCCCTCA	5
At1g43060.1	MIR829.1	16194358	AGCTCTGATACCAAATGATGGAAT	2.5
At1g43060.1	MIR845A	16194362	CGGCTCTGATACCAATTGATG	3
At1g43060.1	MIR1886.1	16204270	TGAGAGAAGTGAGATGAAATC	3.5
At1g43145.1	MIR861-5P	16241107	CCTTGGAGAAATATGCGTCAA	3.5
At1g43150.1	MIR2111A*	16245438	GTCCTCGGGATGCGGATTACC	4
At1g43170.1	MIR773B*	16269963	GGCAATAACTTGAGCAAACA	3.5
At1g43250.1	MIR847	16318862	TCACTCCTCTTCTTCTTGATG	4
At1g43270.1	MIR866-3P	16325466	ACAAAATCCGTCTTTGAAGA	4
At1g43270.1	MIR3440B-5P	16322377	TTTTCTTGGCCCATCCACTTC	3
At1g43300.1	MIR838	16339942	TTTTCTTCTACTTCTTGCACA	2.5
At1g43300.1	MIR869.1	16340047	ATTGGTTCAATTCTGGTGTTG	3.5
At1g43300.1	MIR4228	16340808	ATAGCCTTGAACGCCGTCGTT	4.5
At1g43502.1	MIR167C	16393885	TAAGCTGCCAGCATGATCTTG	4.5
At1g43580.1	MIR1887	16414428	TACTAAGTAGAGTCTAAGAGA	3
At1g43620.1	MIR4240	16427943	TGACTAGACCCGTAACATTAC	4
At1g43650.1	MIR3933	16448404	AGAAGCAAAATGACGACTCGG	3.5
At1g43665.1	MIR829.1	16455579	AGCTCTGATACCAAATGATGGAAT	3
At1g43670.1	MIR776	16471534	TCTAAGTCTTCTATTGATGTT	3.5
At1g43690.1	MIR830	16483164	TAACTATTTTGAGAAGAAGTG	3
At1g43690.1	MIR832-5P	16483892	TGCTGGGATCGGGAATCGAAA	3.5
At1g43723.1	MIR862-3P	16502161	ATATGCTGGATCTACTTGAAG	4
At1g43724.1	MIR391	16504559	TTCGCAGGAGAGATAGCGCCA	3.5
At1g43750.1	MIR837-5P	16525304	ATCAGTTTCTTGTTCGTTTCA	3.5
At1g43780.1	MIR865-5P	16567750	ATGAATTTGGATCTAATTGAG	3
At1g43785.1	MIR829.1	16572928	AGCTCTGATACCAAATGATGGAAT	4
At1g43785.1	MIR773B	16575125	TTTGATTCCAGCTTTTGTCTC	4
At1g43800.1	MIR3440B-5P	16580299	TTTTCTTGGCCCATCCACTTC	4.5
At1g43830.1	MIR406	16591467	TAGAATGCTATTGTAATCCAG	4.5
At1g43886.1	MIR866-3P	16642449	ACAAAATCCGTCTTTGAAGA	3
At1g43920.1	MIR171B/C	16662951	TTGAGCCGTGCCAATATCACG	5
At1g43940.1	MIR845A	16668994	CGGCTCTGATACCAATTGATG	4
At1g43960.1	MIR781	16681776	TTAGAGTTTTCTGGATACTTA	3.5
At1g43980.1	MIR845A	16688356	CGGCTCTGATACCAATTGATG	4
At1g43990.1	MIR781	16698365	TTAGAGTTTTCTGGATACTTA	3.5
At1g43990.1	MIR774	16697463	TTGGTTACCCATATGGCCATC	4.5
At1g44000.1	MIR172B*	16711413	GCAGCACCATTAAGATTCAC	4.5
At1g44020.1	MIR822	16719108	TGCGGGAAGCATTTGCACATG	2
At1g44075.1	MIR1888	16755023	TAAGTTAAGATTTGTGAAGAA	4.5
At1g44170.1	MIR391	16800509	TTCGCAGGAGAGATAGCGCCA	4.5
At1g44414.1	MIR833-5P	16850315	TGTTTGTTGTACTCGGTCTAGT	5
At1g44750.1	MIR157A-C	16897107	TTGACAGAAGATAGAGAGCAC	3.5
At1g44750.1	MIR157D	16897106	TGACAGAAGATAGAGAGCAC	3.5
At1g44790.1	MIR156G	16915582	CGACAGAAGAGAGTGAGCAC	2.5
At1g44790.1	MIR156A-F	16915582	TGACAGAAGAGAGTGAGCAC	3
At1g44810.1	MIR864-3P	16926463	TAAAGTCAATAATACCTTGAAG	4
At1g44830.1	MIR419	16936302	TTATGAATGCTGAGGATGTTG	3.5
At1g44840.1	MIR779.1	16947966	TTCTGCTATGTTGCTGCTCAT	3
At1g44900.1	MIR781	16976409	TTAGAGTTTTCTGGATACTTA	2.5
At1g44900.1	MIR168A/B	16974161	TCGCTTGGTGCAGGTCGGGAA	4
At1g44900.1	MIR780.2	16976959	TTCTTCGTGAATATCTGGCAT	4.5
At1g44910.1	MIR156G	16980748	CGACAGAAGAGAGTGAGCAC	4.5
At1g44910.1	MIR399B/C	16983772	TGCCAAAGGAGAGTTGCCCTG	4.5
At1g44980.1	MIR2936	17007058	CTTGAGAGAGAGAACACAGACG	3
At1g45060.1	MIR420	17036065	TAAACTAATCACGGAAATGCA	4
At1g45100.1	MIR862-5P	17053955	TCCAATAGGTCGAGCATGTGC	4
At1g45110.1	MIR170	17055609	TGATTGAGCCGTGTCAATATC	4.5
At1g45145.1	MIR837-5P	17077735	ATCAGTTTCTTGTTCGTTTCA	3.5
At1g45150.1	MIR163	17081610	TTGAAGAGGACTTGGAACTTCGAT	3.5
At1g45160.1	MIR1886.3	17089249	AATTAAAGATTTCATCTTACT	4
At1g45201.1	MIR3440B-5P	17129520	TTTTCTTGGCCCATCCACTTC	3
At1g45207.2	MIR162A/B	17135594	TCGATAAACCTCTGCATCCAG	5
At1g45243.1	MIR822	17149559	TGCGGGAAGCATTTGCACATG	4
At1g45332.1	MIR864-3P	17178253	TAAAGTCAATAATACCTTGAAG	4
At1g45474.1	MIR3932A/B	17182443	AACTTTGTGATGACAACGAAG	3
At1g45832.1	MIR2112-3P	17199154	CTTTATATCCGCATTTGCGCA	4
At1g46120.1	MIR397B	17207852	TCATTGAGTGCATCGTTGATG	4.5
At1g46192.1	MIR843	17217718	TTTAGGTCGAGCTTCATTGGA	4
At1g46624.1	MIR168A/B	17258688	TCGCTTGGTGCAGGTCGGGAA	4.5
At1g46624.1	MIR846	17262211	TTGAATTGAAGTGCTTGAATT	4
At1g46696.1	MIR396A	17265377	TTCCACAGCTTTCTTGAACTG	3
At1g46696.1	MIR396B	17265378	TTCCACAGCTTTCTTGAACTT	3
At1g47260.1	MIR391	17324769	TTCGCAGGAGAGATAGCGCCA	4.5
At1g47278.1	MIR865-5P	17333437	ATGAATTTGGATCTAATTGAG	4
At1g47310.1	MIR848	17345377	TGACATGGGACTGCCTAAGCTA	3.5
At1g47350.1	MIR4227	17361320	TCACTGGTACCAATCATTCCA	4.5
At1g47360.1	MIR857	17364067	TTTTGTATGTTGAAGGTGTAT	2.5
At1g47370.1	MIR845A	17368884	CGGCTCTGATACCAATTGATG	3.5
At1g47380.1	MIR835-5P	17375046	TTCTTGCATATGTTCTTTATC	3.5
At1g47420.1	MIR822	17399255	TGCGGGAAGCATTTGCACATG	4
At1g47497.1	MIR407	17434358	TTTAAATCATATACTTTTGGT	3
At1g47510.1	MIR870	17439456	TAATTTGGTGTTTCTTCGATC	4
At1g47530.1	MIR2111A/B	17456218	TAATCTGCATCCTGAGGTTTA	4
At1g47530.1	MIR827	17454742	TTAGATGACCATCAACAAACT	3.5
At1g47550.1	MIR833-3P	17461501	TAGACCGATGTCAACAAACAAG	4
At1g47550.1	MIR402	17462949	TTCGAGGCCTATTAAACCTCTG	4.5
At1g47560.1	MIR402	17472144	TTCGAGGCCTATTAAACCTCTG	4.5
At1g47560.1	MIR833-3P	17470718	TAGACCGATGTCAACAAACAAG	4
At1g47560.1	MIR415	17471632	AACAGAGCAGAAACAGAACAT	3
At1g47570.1	MIR418	17481996	TAATGTGATGATGAACTGACC	4
At1g47570.1	MIR860	17482610	TCAATAGATTGGACTATGTAT	3.5
At1g47610.1	MIR839	17508254	TACCAACCTTTCATCGTTCCC	5
At1g47670.1	MIR173	17540294	TTCGCTTGCAGAGAGAAATCAC	4
At1g47670.1	MIR420	17539196	TAAACTAATCACGGAAATGCA	3.5
At1g47750.1	MIR167C	17571945	TAAGCTGCCAGCATGATCTTG	4.5
At1g47770.1	MIR782	17593144	ACAAACACCTTGGATGTTCTT	4.5
At1g47780.1	MIR780.1	17597279	TCTAGCAGCTGTTGAGCAGGT	4.5
At1g47816.1	MIR779.1	17611270	TTCTGCTATGTTGCTGCTCAT	4.5
At1g47816.1	MIR397B	17612287	TCATTGAGTGCATCGTTGATG	4
At1g47840.1	MIR827	17620176	TTAGATGACCATCAACAAACT	5
At1g47840.1	MIR839	17620816	TACCAACCTTTCATCGTTCCC	4.5
At1g47840.1	MIR4227	17620685	TCACTGGTACCAATCATTCCA	4.5
At1g47880.1	MIR395A/D/E	17643760	CTGAAGTGTTTGGGGGAACTC	4
At1g47890.1	MIR390A/B	17650321	AAGCTCAGGAGGGATAGCGCC	4
At1g47930.1	MIR834	17667005	TGGTAGCAGTAGCGGTGGTAA	4
At1g47950.1	MIR866-5P	17685544	TCAAGGAACGGATTTTGTTAA	3.5
At1g47950.1	MIR838	17685492	TTTTCTTCTACTTCTTGCACA	4.5
At1g47950.1	MIR414	17679945	TCATCTTCATCATCATCGTCA	2
At1g47950.1	MIR414	17679924	TCATCTTCATCATCATCGTCA	2
At1g47960.1	MIR866-5P	17685544	TCAAGGAACGGATTTTGTTAA	3.5
At1g47960.1	MIR838	17685492	TTTTCTTCTACTTCTTGCACA	4.5
At1g47970.1	MIR414	17691329	TCATCTTCATCATCATCGTCA	0.5
At1g48000.1	MIR839	17709667	TACCAACCTTTCATCGTTCCC	4.5
At1g48020.1	MIR829.2	17719803	CAAATTAAAGCTTCAAGGTAG	3
At1g48040.1	MIR856	17723499	TAATCCTACCAATAACTTCAGC	2
At1g48090.1	MIR1886.3	17736518	AATTAAAGATTTCATCTTACT	3.5
At1g48090.1	MIR867	17748893	TTGAACATGGTTTATTAGGAA	3
At1g48090.1	MIR319C	17745905	TTGGACTGAAGGGAGCTCCTT	3.5
At1g48090.1	MIR319A/B	17745905	TTGGACTGAAGGGAGCTCCCT	3.5
At1g48090.1	MIR420	17756951	TAAACTAATCACGGAAATGCA	5
At1g48100.1	MIR394A/B	17771194	TTGGCATTCTGTCCACCTCC	4.5
At1g48160.1	MIR169D-G	17792437	TGAGCCAAGGATGACTTGCCG	4
At1g48160.1	MIR399F	17792380	TGCCAAAGGAGATTTGCCCGG	4
At1g48160.1	MIR169H-N	17792438	TAGCCAAGGATGACTTGCCTG	4
At1g48210.1	MIR779.2	17803371	TGATTGGAAATTTCGTTGACT	4
At1g48267.1	MIR161.2	17829475	TCAATGCATTGAAAGTGACTA	2.5
At1g48267.1	MIR161.1	17829466	TGAAAGTGACTACATCGGGGT	2
At1g48310.1	MIR2936	17857142	CTTGAGAGAGAGAACACAGACG	3.5
At1g48340.1	MIR4227	17869857	TCACTGGTACCAATCATTCCA	2.5
At1g48380.1	MIR396A	17881349	TTCCACAGCTTTCTTGAACTG	4
At1g48380.1	MIR396B	17881349	TTCCACAGCTTTCTTGAACTT	4
At1g48400.1	MIR414	17886652	TCATCTTCATCATCATCGTCA	2
At1g48400.1	MIR414	17886610	TCATCTTCATCATCATCGTCA	2
At1g48400.1	MIR414	17886589	TCATCTTCATCATCATCGTCA	2
At1g48400.1	MIR414	17886568	TCATCTTCATCATCATCGTCA	2
At1g48400.1	MIR414	17886631	TCATCTTCATCATCATCGTCA	2
At1g48410.1	MIR156A-F	17890910	TGACAGAAGAGAGTGAGCAC	3
At1g48410.1	MIR156G	17890910	CGACAGAAGAGAGTGAGCAC	3
At1g48410.1	MIR156H	17890910	TGACAGAAGAAAGAGAGCAC	3
At1g48410.1	MIR168A/B	17895197	TCGCTTGGTGCAGGTCGGGAA	3
At1g48420.1	MIR866-3P	17902377	ACAAAATCCGTCTTTGAAGA	4
At1g48430.1	MIR162A/B	17909318	TCGATAAACCTCTGCATCCAG	3.5
At1g48450.1	MIR390A/B	17913858	AAGCTCAGGAGGGATAGCGCC	4.5
At1g48450.1	MIR1886.2	17912899	TGAGATGAAATCTTTGATTGG	3.5
At1g48480.1	MIR831	17923019	TGATCTCTTCGTACTCTTCTTG	3
At1g48480.1	MIR771	17923251	TGAGCCTCTGTGGTAGCCCTCA	5
At1g48490.1	MIR2111A*	17929248	GTCCTCGGGATGCGGATTACC	4
At1g48500.1	MIR169D-G	17937873	TGAGCCAAGGATGACTTGCCG	3.5
At1g48500.1	MIR1886.1	17935446	TGAGAGAAGTGAGATGAAATC	3.5
At1g48500.1	MIR169H-N	17937871	TAGCCAAGGATGACTTGCCTG	4
At1g48510.1	MIR829.1	17939672	AGCTCTGATACCAAATGATGGAAT	4
At1g48520.1	MIR390A/B	17944373	AAGCTCAGGAGGGATAGCGCC	4.5
At1g48540.1	MIR870	17949933	TAATTTGGTGTTTCTTCGATC	3.5
At1g48580.1	MIR420	17962682	TAAACTAATCACGGAAATGCA	4
At1g48598.1	MIR159C	17969637	TTTGGATTGAAGGGAGCTCCT	4
At1g48625.1	MIR4243	17983805	TTGAAATTGTAGATTTCGTAC	2
At1g48625.1	MIR859	17983962	TCTCTCTGTTGTGAAGTCAAA	3
At1g48650.1	MIR394A/B	17994847	TTGGCATTCTGTCCACCTCC	4
At1g48650.1	MIR844*	17998444	TTATAAGCCATCTTACTAGTT	4.5
At1g48650.1	MIR161.2	17993517	TCAATGCATTGAAAGTGACTA	4
At1g48650.1	MIR866-5P	17993823	TCAAGGAACGGATTTTGTTAA	5
At1g48680.1	MIR831	18009805	TGATCTCTTCGTACTCTTCTTG	3.5
At1g48740.1	MIR406	18028241	TAGAATGCTATTGTAATCCAG	3.5
At1g48742.1	MIR157A-C	18030507	TTGACAGAAGATAGAGAGCAC	3
At1g48742.1	MIR157D	18030508	TGACAGAAGATAGAGAGCAC	2
At1g48760.1	MIR169D-G	18041316	TGAGCCAAGGATGACTTGCCG	5
At1g48850.1	MIR2933A/B	18070395	GAAATCGGAGAGGAAATTCGCC	4.5
At1g48970.1	MIR834	18120963	TGGTAGCAGTAGCGGTGGTAA	4.5
At1g49015.1	MIR172B*	18138423	GCAGCACCATTAAGATTCAC	3.5
At1g49040.1	MIR856	18147913	TAATCCTACCAATAACTTCAGC	5
At1g49160.1	MIR164A/B	18185360	TGGAGAAGCAGGGCACGTGCA	4
At1g49160.1	MIR164C	18185360	TGGAGAAGCAGGGCACGTGCG	4
At1g49180.1	MIR157A-C	18190927	TTGACAGAAGATAGAGAGCAC	4.5
At1g49180.1	MIR842	18190449	TCATGGTCAGATCCGTCATCC	4.5
At1g49260.1	MIR393A/B	18229781	TCCAAAGGGATCGCATTGATCC	4
At1g49270.1	MIR390A/B	18231744	AAGCTCAGGAGGGATAGCGCC	4.5
At1g49290.1	MIR854A-E	18236659	GATGAGGATAGGGAGGAGGAG	2
At1g49300.1	MIR868	18239770	CTTCTTAAGTGCTGATAATGC	3.5
At1g49340.1	MIR825	18261921	TTCTCAAGAAGGTGCATGAAC	5
At1g49340.1	MIR390A/B	18261449	AAGCTCAGGAGGGATAGCGCC	5
At1g49340.1	MIR399E	18260242	TGCCAAAGGAGATTTGCCTCG	5
At1g49430.1	MIR171A	18296839	TGATTGAGCCGCGCCAATATC	5
At1g49475.1	MIR165A/B	18316997	TCGGACCAGGCTTCATCCCCC	3
At1g49475.1	MIR166A-G	18316997	TCGGACCAGGCTTCATTCCCC	3.5
At1g49510.1	MIR844*	18331391	TTATAAGCCATCTTACTAGTT	4.5
At1g49530.1	MIR397B	18336977	TCATTGAGTGCATCGTTGATG	3
At1g49560.1	MIR835-5P	18347352	TTCTTGCATATGTTCTTTATC	1.5
At1g49600.1	MIR400	18362159	TATGAGAGTATTATAAGTCAC	4
At1g49730.1	MIR851-5P	18406531	TCTCGGTTCGCGATCCACAAG	4
At1g49730.1	MIR866-5P	18407887	TCAAGGAACGGATTTTGTTAA	4.5
At1g49770.1	MIR2934	18430264	TCTTTCTGCAAACGCCTTGGA	2.5
At1g49870.1	MIR399A	18467326	TGCCAAAGGAGATTTGCCCTG	3.5
At1g49870.1	MIR399E	18467326	TGCCAAAGGAGATTTGCCTCG	4
At1g49870.1	MIR399F	18467325	TGCCAAAGGAGATTTGCCCGG	3
At1g49870.1	MIR782	18464791	ACAAACACCTTGGATGTTCTT	3.5
At1g49870.1	MIR399D	18467326	TGCCAAAGGAGATTTGCCCCG	3.5
At1g49880.1	MIR866-3P	18468403	ACAAAATCCGTCTTTGAAGA	3.5
At1g49900.1	MIR414	18478566	TCATCTTCATCATCATCGTCA	1.5
At1g49910.1	MIR3434	18484946	ACTTGGCTGATTCTATTATT	3.5
At1g49910.1	MIR158A	18484415	TCCCAAATGTAGACAAAGCA	2.5
At1g49910.1	MIR158B	18484415	CCCCAAATGTAGACAAAGCA	3.5
At1g49950.1	MIR426	18498563	TTTTGGAAATTTGTCCTTACG	3.5
At1g49970.1	MIR1887	18507829	TACTAAGTAGAGTCTAAGAGA	3.5
At1g49970.1	MIR865-5P	18507484	ATGAATTTGGATCTAATTGAG	4
At1g50030.1	MIR159A	18530598	TTTGGATTGAAGGGAGCTCTA	3.5
At1g50030.1	MIR418	18533978	TAATGTGATGATGAACTGACC	4
At1g50030.1	MIR780.1	18531631	TCTAGCAGCTGTTGAGCAGGT	4
At1g50030.1	MIR863-3P	18526709	TTGAGAGCAACAAGACATAAT	3
At1g50055.1	MIR173	18553328	TTCGCTTGCAGAGAGAAATCAC	2.5
At1g50120.1	MIR157D	18566291	TGACAGAAGATAGAGAGCAC	3.5
At1g50140.1	MIR841B	18574895	TACGAGCCACTGGAAACTGAA	4.5
At1g50140.1	MIR774B*	18575796	CATCCATATTTTCATCTCGAA	3.5
At1g50140.1	MIR830	18575915	TAACTATTTTGAGAAGAAGTG	4
At1g50140.1	MIR863-3P	18579360	TTGAGAGCAACAAGACATAAT	3.5
At1g50180.1	MIR472	18588476	TTTTTCCTACTCCGCCCATACC	4.5
At1g50180.1	MIR4239	18589213	TTTGTTATTTTCGCATGCTCC	4
At1g50260.1	MIR863-3P	18621954	TTGAGAGCAACAAGACATAAT	4
At1g50290.1	MIR2111B*	18631253	ATCCTCGGGATACAGTTTACC	5
At1g50300.1	MIR3434*	18634109	TCAGAGTATCAGCCATGTGA	3.5
At1g50300.1	MIR774B*	18633721	CATCCATATTTTCATCTCGAA	4.5
At1g50360.1	MIR156H	18659247	TGACAGAAGAAAGAGAGCAC	3
At1g50370.1	MIR164A/B	18664741	TGGAGAAGCAGGGCACGTGCA	4.5
At1g50400.1	MIR319C	18674106	TTGGACTGAAGGGAGCTCCTT	5
At1g50410.1	MIR167C	18680966	TAAGCTGCCAGCATGATCTTG	5
At1g50410.1	MIR414	18680303	TCATCTTCATCATCATCGTCA	2
At1g50440.1	MIR426	18689880	TTTTGGAAATTTGTCCTTACG	3.5
At1g50450.1	MIR4221	18691554	TTTTCCTCTGTTGAATTCTTGC	3.5
At1g50470.1	MIR774	18703861	TTGGTTACCCATATGGCCATC	3
At1g50500.1	MIR2938	18718650	GATCTTTTGAGAGGGTTCCAG	3.5
At1g50500.1	MIR406	18712229	TAGAATGCTATTGTAATCCAG	3.5
At1g50580.1	MIR167C	18734897	TAAGCTGCCAGCATGATCTTG	4
At1g50580.1	MIR167D	18734897	TGAAGCTGCCAGCATGATCTGG	5
At1g50590.1	MIR415	18737432	AACAGAGCAGAAACAGAACAT	3.5
At1g50600.1	MIR829.2	18743097	CAAATTAAAGCTTCAAGGTAG	4
At1g50620.1	MIR1886.3	18754836	AATTAAAGATTTCATCTTACT	5
At1g50690.1	MIR831	18783512	TGATCTCTTCGTACTCTTCTTG	5
At1g50730.1	MIR854A-E	18806545	GATGAGGATAGGGAGGAGGAG	2
At1g50770.1	MIR773	18822791	TTTGCTTCCAGCTTTTGTCTC	3
At1g50780.1	MIR4227	18826686	TCACTGGTACCAATCATTCCA	4.5
At1g50790.1	MIR2111A/B	18828978	TAATCTGCATCCTGAGGTTTA	4.5
At1g50820.1	MIR857	18838258	TTTTGTATGTTGAAGGTGTAT	1.5
At1g50830.1	MIR779.1	18839496	TTCTGCTATGTTGCTGCTCAT	3.5
At1g50920.1	MIR828	18876505	TCTTGCTTAAATGAGTATTCCA	3.5
At1g50930.1	MIR395B/C/F	18880546	CTGAAGTGTTTGGGGGGACTC	2.5
At1g50930.1	MIR395A/D/E	18880546	CTGAAGTGTTTGGGGGAACTC	2
At1g50970.1	MIR2938	18900378	GATCTTTTGAGAGGGTTCCAG	4
At1g50970.1	MIR829.1	18903064	AGCTCTGATACCAAATGATGGAAT	4.5
At1g50990.1	MIR391	18908685	TTCGCAGGAGAGATAGCGCCA	3
At1g51030.1	MIR168A/B	18921252	TCGCTTGGTGCAGGTCGGGAA	4
At1g51140.1	MIR4228	18948944	ATAGCCTTGAACGCCGTCGTT	4
At1g51140.1	MIR408	18947419	ATGCACTGCCTCTTCCCTGGC	4
At1g51172.1	MIR405A/B/D	18966117	ATGAGTTGGGTCTAACCCATAACT	3.5
At1g51300.1	MIR779.2	19018977	TGATTGGAAATTTCGTTGACT	2.5
At1g51340.1	MIR419	19036409	TTATGAATGCTGAGGATGTTG	4.5
At1g51340.1	MIR782	19037184	ACAAACACCTTGGATGTTCTT	5
At1g51480.1	MIR472	19096521	TTTTTCCTACTCCGCCCATACC	1
At1g51480.1	MIR844	19095190	TGGTAAGATTGCTTATAAGCT	3
At1g51500.1	MIR836	19102154	TCCTGTGTTTCCTTTGATGCGTGG	5
At1g51530.1	MIR168A/B	19114784	TCGCTTGGTGCAGGTCGGGAA	4.5
At1g51550.1	MIR865-3P	19120823	TTTTTCCTCAAATTTATCCAA	4
At1g51620.1	MIR848	19144991	TGACATGGGACTGCCTAAGCTA	5
At1g51620.1	MIR852	19143899	AAGATAAGCGCCTTAGTTCTG	4.5
At1g51630.1	MIR838	19147761	TTTTCTTCTACTTCTTGCACA	2
At1g51640.1	MIR167C	19155080	TAAGCTGCCAGCATGATCTTG	3.5
At1g51690.1	MIR161.1	19172973	TGAAAGTGACTACATCGGGGT	3.5
At1g51690.1	MIR848	19169912	TGACATGGGACTGCCTAAGCTA	4.5
At1g51690.1	MIR862-5P	19170089	TCCAATAGGTCGAGCATGTGC	4
At1g51710.1	MIR2111A*	19183413	GTCCTCGGGATGCGGATTACC	4
At1g51720.1	MIR842	19188731	TCATGGTCAGATCCGTCATCC	4.5
At1g51720.1	MIR781	19184856	TTAGAGTTTTCTGGATACTTA	4
At1g51760.1	MIR167D	19204319	TGAAGCTGCCAGCATGATCTGG	5
At1g51760.1	MIR167A/B	19204319	TGAAGCTGCCAGCATGATCTA	5
At1g51800.1	MIR836	19219992	TCCTGTGTTTCCTTTGATGCGTGG	3.5
At1g51805.1	MIR865-5P	19228780	ATGAATTTGGATCTAATTGAG	3
At1g51850.1	MIR832-5P	19259019	TGCTGGGATCGGGAATCGAAA	5
At1g51880.1	MIR835-3P	19276974	TGGAGAAGATACGCAAGAAAG	3.5
At1g51930.1	MIR831	19298633	TGATCTCTTCGTACTCTTCTTG	3
At1g51965.1	MIR832-5P	19317327	TGCTGGGATCGGGAATCGAAA	5
At1g51965.1	MIR161.1	19316049	TGAAAGTGACTACATCGGGGT	4
At1g51980.1	MIR832-3P	19329480	TTGATTCCCAATCCAAGCAAG	4.5
At1g52000.1	MIR773	19337990	TTTGCTTCCAGCTTTTGTCTC	4
At1g52020.1	MIR835-5P	19346545	TTCTTGCATATGTTCTTTATC	2
At1g52020.1	MIR826	19348305	TAGTCCGGTTTTGGATACGTG	4.5
At1g52030.1	MIR4239	19350602	TTTGTTATTTTCGCATGCTCC	4
At1g52050.1	MIR846	19359530	TTGAATTGAAGTGCTTGAATT	2
At1g52060.1	MIR846	19363517	TTGAATTGAAGTGCTTGAATT	2
At1g52070.1	MIR842	19370024	TCATGGTCAGATCCGTCATCC	2.5
At1g52070.1	MIR846	19369653	TTGAATTGAAGTGCTTGAATT	2
At1g52100.1	MIR842	19388725	TCATGGTCAGATCCGTCATCC	2.5
At1g52100.1	MIR861-5P	19388258	CCTTGGAGAAATATGCGTCAA	5
At1g52110.1	MIR846	19391732	TTGAATTGAAGTGCTTGAATT	1
At1g52120.1	MIR842	19401453	TCATGGTCAGATCCGTCATCC	2
At1g52210.1	MIR2937	19452002	ATAAGAGCTGTTGAAGGAGTC	3
At1g52300.1	MIR390A/B	19479392	AAGCTCAGGAGGGATAGCGCC	4.5
At1g52310.1	MIR866-5P	19483716	TCAAGGAACGGATTTTGTTAA	4
At1g52315.1	MIR860	19485585	TCAATAGATTGGACTATGTAT	5
At1g52340.1	MIR775	19493508	TTCGATGTCTAGCAGTGCCA	5
At1g52380.1	MIR848	19514129	TGACATGGGACTGCCTAAGCTA	5
At1g52380.1	MIR830*	19515090	TCTTCTCCAAATAGTTTAGGTT	3
At1g52460.1	MIR779.1	19553378	TTCTGCTATGTTGCTGCTCAT	4.5
At1g52470.1	MIR3434	19556980	ACTTGGCTGATTCTATTATT	3
At1g52500.1	MIR837-5P	19566271	ATCAGTTTCTTGTTCGTTTCA	3
At1g52510.1	MIR827	19568007	TTAGATGACCATCAACAAACT	3.5
At1g52520.1	MIR2937	19570698	ATAAGAGCTGTTGAAGGAGTC	3.5
At1g52590.1	MIR837-5P	19593304	ATCAGTTTCTTGTTCGTTTCA	3
At1g52710.1	MIR393A/B	19642912	TCCAAAGGGATCGCATTGATCC	4.5
At1g52710.1	MIR778	19643481	TGGCTTGGTTTATGTACACCG	3.5
At1g52710.1	MIR169H-N	19642453	TAGCCAAGGATGACTTGCCTG	4
At1g52730.1	MIR861-5P	19648334	CCTTGGAGAAATATGCGTCAA	4.5
At1g52730.1	MIR472	19647811	TTTTTCCTACTCCGCCCATACC	4.5
At1g52827.1	MIR1887	19675180	TACTAAGTAGAGTCTAAGAGA	3.5
At1g52870.1	MIR4227	19690132	TCACTGGTACCAATCATTCCA	5
At1g52880.1	MIR843	19693731	TTTAGGTCGAGCTTCATTGGA	3.5
At1g52920.1	MIR823	19714065	TGGGTGGTGATCATATAAGAT	4.5
At1g52930.1	MIR773B*	19716081	GGCAATAACTTGAGCAAACA	3
At1g52950.1	MIR783	19731602	AAGCTTTGCTCGTTCATGTTC	3
At1g53010.1	MIR861-3P	19751955	GATGGATATGTCTTCAAGGAC	3
At1g53030.1	MIR782	19764532	ACAAACACCTTGGATGTTCTT	4
At1g53035.1	MIR866-5P	19765993	TCAAGGAACGGATTTTGTTAA	3.5
At1g53050.1	MIR2111A*	19778533	GTCCTCGGGATGCGGATTACC	5
At1g53140.1	MIR2112-3P	19804687	CTTTATATCCGCATTTGCGCA	3.5
At1g53160.1	MIR157A-C	19810759	TTGACAGAAGATAGAGAGCAC	2
At1g53160.1	MIR157D	19810758	TGACAGAAGATAGAGAGCAC	2
At1g53160.1	MIR156G	19810758	CGACAGAAGAGAGTGAGCAC	3
At1g53160.1	MIR156A-F	19810758	TGACAGAAGAGAGTGAGCAC	2
At1g53160.1	MIR156H	19810758	TGACAGAAGAAAGAGAGCAC	2
At1g53210.1	MIR403	19850344	TTAGATTCACGCACAAACTCG	3.5
At1g53210.1	MIR852	19850222	AAGATAAGCGCCTTAGTTCTG	3.5
At1g53230.1	MIR319A/B	19854189	TTGGACTGAAGGGAGCTCCCT	4
At1g53230.1	MIR159C	19854189	TTTGGATTGAAGGGAGCTCCT	5
At1g53230.1	MIR319C	19854190	TTGGACTGAAGGGAGCTCCTT	3
At1g53233.1	MIR831	19855422	TGATCTCTTCGTACTCTTCTTG	5
At1g53250.1	MIR398A	19862886	TGTGTTCTCAGGTCACCCCTT	4
At1g53250.1	MIR398B/C	19862885	TGTGTTCTCAGGTCACCCCTG	4
At1g53290.1	MIR156A-F	19876678	TGACAGAAGAGAGTGAGCAC	3.5
At1g53290.1	MIR156G	19876678	CGACAGAAGAGAGTGAGCAC	3
At1g53290.1	MIR775	19875842	TTCGATGTCTAGCAGTGCCA	2
At1g53320.1	MIR864-5P	19895352	TCAGGTATGATTGACTTCAAA	5
At1g53320.1	MIR833-3P	19896083	TAGACCGATGTCAACAAACAAG	4.5
At1g53340.1	MIR847	19903102	TCACTCCTCTTCTTCTTGATG	2.5
At1g53340.1	MIR822	19903372	TGCGGGAAGCATTTGCACATG	3.5
At1g53420.1	MIR864-3P	19933640	TAAAGTCAATAATACCTTGAAG	3
At1g53450.1	MIR3933	19956963	AGAAGCAAAATGACGACTCGG	3.5
At1g53510.1	MIR158A	19977603	TCCCAAATGTAGACAAAGCA	3
At1g53510.1	MIR158B	19977603	CCCCAAATGTAGACAAAGCA	4
At1g53530.1	MIR417	19981824	GAAGGTAGTGAATTTGTTCGA	3.5
At1g53542.1	MIR418	19985323	TAATGTGATGATGAACTGACC	3.5
At1g53550.1	MIR4227	19988095	TCACTGGTACCAATCATTCCA	4.5
At1g53600.1	MIR866-3P	20005691	ACAAAATCCGTCTTTGAAGA	4
At1g53630.1	MIR1888	20020608	TAAGTTAAGATTTGTGAAGAA	2.5
At1g53640.1	MIR419	20025921	TTATGAATGCTGAGGATGTTG	4
At1g53645.1	MIR824	20029871	TAGACCATTTGTGAGAAGGGA	4
At1g53650.1	MIR1886.3	20034066	AATTAAAGATTTCATCTTACT	5
At1g53650.1	MIR823	20034395	TGGGTGGTGATCATATAAGAT	2.5
At1g53687.1	MIR169B/C	20045307	CAGCCAAGGATGACTTGCCGG	3.5
At1g53705.1	MIR839	20054521	TACCAACCTTTCATCGTTCCC	5
At1g53720.1	MIR847	20062838	TCACTCCTCTTCTTCTTGATG	4
At1g53760.1	MIR3440B-3P	20073441	TGGATTGGTCAAGGGAAGCGT	3.5
At1g53770.1	MIR854A-E	20077133	GATGAGGATAGGGAGGAGGAG	2
At1g53790.1	MIR167C	20084265	TAAGCTGCCAGCATGATCTTG	4.5
At1g53810.1	MIR164A/B	20093758	TGGAGAAGCAGGGCACGTGCA	4
At1g53810.1	MIR164C	20093758	TGGAGAAGCAGGGCACGTGCG	4
At1g53830.1	MIR1886.2	20102236	TGAGATGAAATCTTTGATTGG	3.5
At1g53830.1	MIR4239	20103378	TTTGTTATTTTCGCATGCTCC	3.5
At1g53910.1	MIR396B	20139629	TTCCACAGCTTTCTTGAACTT	3.5
At1g53910.1	MIR396A	20139630	TTCCACAGCTTTCTTGAACTG	3.5
At1g53910.1	MIR169G*	20139697	TCCGGCAAGTTGACCTTGGCT	5
At1g54020.1	MIR869.1	20165972	ATTGGTTCAATTCTGGTGTTG	3
At1g54030.1	MIR837-3P	20171854	AAACGAACAAAAAACTGATGG	3
At1g54035.1	MIR156A-F	20173784	TGACAGAAGAGAGTGAGCAC	4
At1g54080.1	MIR780.2	20190086	TTCTTCGTGAATATCTGGCAT	4.5
At1g54100.1	MIR2933A/B	20202609	GAAATCGGAGAGGAAATTCGCC	5
At1g54110.1	MIR3434	20203307	ACTTGGCTGATTCTATTATT	4
At1g54160.1	MIR169B/C	20221160	CAGCCAAGGATGACTTGCCGG	2
[truncated: 13,391 more rows]
