# Supplementary material for: ‘MicroRNA Targets’, a new AthaMap web-tool for genome-wide identification of miRNA targets in Arabidopsis thaliana
Source: BioData Min. 2012 Jul 16;5:7. doi: 10.1186/1756-0381-5-7 (PMC3410767; doi:10.1186/1756-0381-5-7)
Supplement: Additional file 2 — A list of 10,442 different genes harbouring a target site for a miRNA detected with psRNATarget within their transcripts. [file 1756-0381-5-7-S2.txt]

At1g01020
At1g01040
At1g01046
At1g01080
At1g01140
At1g01160
At1g01180
At1g01183
At1g01240
At1g01320
At1g01350
At1g01355
At1g01420
At1g01453
At1g01510
At1g01520
At1g01560
At1g01580
At1g01590
At1g01610
At1g01650
At1g01660
At1g01710
At1g01780
At1g01830
At1g01900
At1g01920
At1g01930
At1g01950
At1g01960
At1g01970
At1g02010
At1g02020
At1g02030
At1g02110
At1g02120
At1g02205
At1g02220
At1g02250
At1g02300
At1g02330
At1g02410
At1g02560
At1g02570
At1g02590
At1g02610
At1g02620
At1g02630
At1g02640
At1g02650
At1g02750
At1g02800
At1g02840
At1g02850
At1g02860
At1g02890
At1g02910
At1g02940
At1g02965
At1g03000
At1g03010
At1g03030
At1g03060
At1g03080
At1g03090
At1g03110
At1g03120
At1g03180
At1g03280
At1g03290
At1g03370
At1g03380
At1g03430
At1g03445
At1g03457
At1g03475
At1g03510
At1g03530
At1g03540
At1g03590
At1g03630
At1g03650
At1g03660
At1g03710
At1g03740
At1g03770
At1g03830
At1g03840
At1g03890
At1g03900
At1g03910
At1g03980
At1g04000
At1g04010
At1g04020
At1g04080
At1g04090
At1g04110
At1g04150
At1g04160
At1g04200
At1g04210
At1g04240
At1g04250
At1g04300
At1g04310
At1g04390
At1g04420
At1g04440
At1g04470
At1g04500
At1g04530
At1g04560
At1g04580
At1g04600
At1g04680
At1g04710
At1g04730
At1g04770
At1g04790
At1g04810
At1g04840
At1g04850
At1g04870
At1g04880
At1g04900
At1g04930
At1g04980
At1g05000
At1g05090
At1g05100
At1g05120
At1g05140
At1g05150
At1g05170
At1g05260
At1g05270
At1g05280
At1g05310
At1g05320
At1g05360
At1g05460
At1g05470
At1g05490
At1g05520
At1g05540
At1g05570
At1g05580
At1g05590
At1g05600
At1g05670
At1g05680
At1g05750
At1g05770
At1g05790
At1g05805
At1g05830
At1g05860
At1g05880
At1g05890
At1g05910
At1g05930
At1g05950
At1g05960
At1g05990
At1g06000
At1g06070
At1g06110
At1g06135
At1g06140
At1g06145
At1g06149
At1g06150
At1g06160
At1g06170
At1g06180
At1g06220
At1g06250
At1g06265
At1g06280
At1g06390
At1g06410
At1g06440
At1g06470
At1g06475
At1g06520
At1g06580
At1g06590
At1g06620
At1g06680
At1g06710
At1g06720
At1g06750
At1g06760
At1g06820
At1g06840
At1g06900
At1g06960
At1g06970
At1g06990
At1g07010
At1g07110
At1g07140
At1g07175
At1g07220
At1g07270
At1g07320
At1g07330
At1g07380
At1g07390
At1g07430
At1g07470
At1g07480
At1g07510
At1g07520
At1g07530
At1g07540
At1g07560
At1g07570
At1g07615
At1g07620
At1g07650
At1g07670
At1g07680
At1g07710
At1g07728
At1g07730
At1g07740
At1g07800
At1g07810
At1g07830
At1g07850
At1g07900
At1g07910
At1g07920
At1g07970
At1g08035
At1g08040
At1g08065
At1g08090
At1g08130
At1g08150
At1g08160
At1g08190
At1g08250
At1g08260
At1g08315
At1g08410
At1g08420
At1g08510
At1g08520
At1g08530
At1g08550
At1g08570
At1g08600
At1g08610
At1g08620
At1g08640
At1g08680
At1g08730
At1g08735
At1g08750
At1g08760
At1g08780
At1g08860
At1g08900
At1g08985
At1g09000
At1g09010
At1g09040
At1g09050
At1g09100
At1g09170
At1g09195
At1g09210
At1g09240
At1g09270
At1g09280
At1g09300
At1g09320
At1g09340
At1g09350
At1g09410
At1g09420
At1g09440
At1g09530
At1g09540
At1g09550
At1g09570
At1g09640
At1g09645
At1g09650
At1g09700
At1g09710
At1g09730
At1g09740
At1g09790
At1g09800
At1g09812
At1g09815
At1g09860
At1g09880
At1g09890
At1g09900
At1g09940
At1g09960
At1g09980
At1g09995
At1g10000
At1g10040
At1g10050
At1g10090
At1g10120
At1g10130
At1g10155
At1g10200
At1g10220
At1g10270
At1g10300
At1g10310
At1g10330
At1g10340
At1g10430
At1g10455
At1g10490
At1g10522
At1g10530
At1g10570
At1g10580
At1g10610
At1g10630
At1g10682
At1g10700
At1g10740
At1g10810
At1g10830
At1g10840
At1g10890
At1g10910
At1g10920
At1g10930
At1g11000
At1g11040
At1g11120
At1g11160
At1g11180
At1g11190
At1g11200
At1g11210
At1g11260
At1g11280
At1g11310
At1g11340
At1g11360
At1g11390
At1g11400
At1g11420
At1g11430
At1g11440
At1g11480
At1g11530
At1g11580
At1g11630
At1g11650
At1g11680
At1g11690
At1g11735
At1g11810
At1g11880
At1g11910
At1g11940
At1g11990
At1g12010
At1g12120
At1g12130
At1g12140
At1g12150
At1g12160
At1g12210
At1g12220
At1g12250
At1g12280
At1g12290
At1g12300
At1g12310
At1g12330
At1g12360
At1g12380
At1g12420
At1g12460
At1g12470
At1g12480
At1g12490
At1g12520
At1g12560
At1g12620
At1g12700
At1g12730
At1g12760
At1g12775
At1g12790
At1g12820
At1g12840
At1g12860
At1g12880
At1g12920
At1g12930
At1g12950
At1g12960
At1g12970
At1g13020
At1g13040
At1g13070
At1g13130
At1g13230
At1g13245
At1g13310
At1g13350
At1g13370
At1g13470
At1g13530
At1g13570
At1g13605
At1g13640
At1g13730
At1g13810
At1g13820
At1g13910
At1g13940
At1g13960
At1g13970
At1g14010
At1g14020
At1g14070
At1g14071
At1g14090
At1g14200
At1g14220
At1g14230
At1g14270
At1g14280
At1g14310
At1g14320
At1g14340
At1g14350
At1g14420
At1g14440
At1g14450
At1g14460
At1g14470
At1g14520
At1g14530
At1g14550
At1g14570
At1g14610
At1g14640
At1g14670
At1g14685
At1g14700
At1g14710
At1g14740
At1g14750
At1g14780
At1g14810
At1g14830
At1g14850
At1g14920
At1g14980
At1g14990
At1g15020
At1g15110
At1g15125
At1g15130
At1g15220
At1g15240
At1g15340
At1g15380
At1g15420
At1g15500
At1g15510
At1g15530
At1g15540
At1g15600
At1g15680
At1g15690
At1g15720
At1g15730
At1g15770
At1g15780
At1g15800
At1g15810
At1g15830
At1g15840
At1g15885
At1g15890
At1g15910
At1g15930
At1g15940
At1g15960
At1g16030
At1g16150
At1g16220
At1g16240
At1g16290
At1g16300
At1g16310
At1g16360
At1g16410
At1g16430
At1g16470
At1g16480
At1g16490
At1g16500
At1g16510
At1g16530
At1g16560
At1g16660
At1g16720
At1g16780
At1g16800
At1g16880
At1g16930
At1g16940
At1g16980
At1g17000
At1g17050
At1g17060
At1g17080
At1g17100
At1g17110
At1g17120
At1g17130
At1g17170
At1g17180
At1g17190
At1g17200
At1g17210
At1g17220
At1g17230
At1g17260
At1g17280
At1g17340
At1g17430
At1g17450
At1g17470
At1g17480
At1g17520
At1g17560
At1g17580
At1g17590
At1g17600
At1g17620
At1g17730
At1g17760
At1g17820
At1g17830
At1g17950
At1g17980
At1g18070
At1g18090
At1g18100
At1g18160
At1g18190
At1g18270
At1g18310
At1g18320
At1g18350
At1g18370
At1g18390
At1g18400
At1g18410
At1g18440
At1g18460
At1g18470
At1g18485
At1g18490
At1g18550
At1g18560
At1g18600
At1g18620
At1g18640
At1g18660
At1g18670
At1g18720
At1g18750
At1g18780
At1g18790
At1g18840
At1g18870
At1g18871
At1g18880
At1g18910
At1g18950
At1g19010
At1g19020
At1g19100
At1g19115
At1g19160
At1g19230
At1g19270
At1g19310
At1g19330
At1g19360
At1g19370
At1g19371
At1g19430
At1g19450
At1g19464
At1g19500
At1g19540
At1g19570
At1g19580
At1g19600
At1g19640
At1g19650
At1g19700
At1g19720
At1g19750
At1g19780
At1g19810
At1g19835
At1g19880
At1g19900
At1g19980
At1g20060
At1g20065
At1g20090
At1g20110
At1g20135
At1g20220
At1g20225
At1g20230
At1g20240
At1g20300
At1g20330
At1g20380
At1g20470
At1g20500
At1g20580
At1g20640
At1g20696
At1g20710
At1g20730
At1g20770
At1g20790
At1g20800
At1g20816
At1g20840
At1g20900
At1g20920
At1g20925
At1g20950
At1g20960
At1g20990
At1g21040
At1g21060
At1g21065
At1g21090
At1g21160
At1g21245
At1g21270
At1g21320
At1g21360
At1g21430
At1g21480
At1g21550
At1g21580
At1g21590
At1g21610
At1g21651
At1g21660
At1g21690
At1g21730
At1g21740
At1g21760
At1g21840
At1g21850
At1g21945
At1g21950
At1g21990
At1g22000
At1g22020
At1g22060
At1g22065
At1g22090
At1g22130
At1g22180
At1g22260
At1g22290
At1g22330
At1g22410
At1g22460
At1g22490
At1g22510
At1g22580
At1g22610
At1g22620
At1g22640
At1g22660
At1g22710
At1g22760
At1g22830
At1g22860
At1g22870
At1g22910
At1g22960
At1g22980
At1g23020
At1g23090
At1g23201
At1g23220
At1g23230
At1g23240
At1g23260
At1g23310
At1g23360
At1g23380
At1g23390
At1g23410
At1g23450
At1g23490
At1g23530
At1g23560
At1g23580
At1g23600
At1g23610
At1g23670
At1g23690
At1g23810
At1g23850
At1g23880
At1g23900
At1g23930
At1g23935
At1g23940
At1g23980
At1g24050
At1g24150
At1g24250
At1g24300
At1g24310
At1g24320
At1g24480
At1g24510
At1g24560
At1g24580
At1g24590
At1g24610
At1g24650
At1g24706
At1g24764
At1g24793
At1g24800
At1g24880
At1g24881
At1g24967
At1g25054
At1g25055
At1g25141
At1g25210
At1g25211
At1g25240
At1g25260
At1g25280
At1g25320
At1g25350
At1g25370
At1g25380
At1g25420
At1g25450
At1g25490
At1g25510
At1g25540
At1g25550
At1g25784
At1g25886
At1g26110
At1g26130
At1g26160
At1g26170
At1g26230
At1g26250
At1g26300
At1g26380
At1g26420
At1g26440
At1g26460
At1g26510
At1g26520
At1g26530
At1g26550
At1g26580
At1g26610
At1g26670
At1g26700
At1g26760
At1g26770
At1g26810
At1g26840
At1g26890
At1g26900
At1g26973
At1g26990
At1g27040
At1g27090
At1g27140
At1g27150
At1g27170
At1g27180
At1g27270
At1g27285
At1g27300
At1g27340
At1g27360
At1g27370
At1g27430
At1g27435
At1g27450
At1g27480
At1g27530
At1g27570
At1g27610
At1g27630
At1g27670
At1g27695
At1g27710
At1g27750
At1g27752
At1g27760
At1g27780
At1g27900
At1g27910
At1g27920
At1g27940
At1g27950
At1g27980
At1g27990
At1g28010
At1g28020
At1g28060
At1g28090
At1g28100
At1g28110
At1g28200
At1g28210
At1g28250
At1g28300
At1g28335
At1g28340
At1g28350
At1g28360
At1g28400
At1g28420
At1g28530
At1g28550
At1g28640
At1g28660
At1g28670
At1g28960
At1g29010
At1g29030
At1g29120
At1g29140
At1g29179
At1g29180
At1g29230
At1g29265
At1g29310
At1g29320
At1g29340
At1g29350
At1g29360
At1g29395
At1g29400
At1g29410
At1g29418
At1g29530
At1g29610
At1g29630
At1g29640
At1g29650
At1g29710
At1g29750
At1g29785
At1g29790
At1g29810
At1g29880
At1g29890
At1g29970
At1g30010
At1g30030
At1g30040
At1g30060
At1g30135
At1g30160
At1g30210
At1g30220
At1g30230
At1g30282
At1g30290
At1g30310
At1g30320
At1g30330
At1g30340
At1g30360
At1g30400
At1g30410
At1g30420
At1g30450
At1g30460
At1g30470
At1g30490
At1g30520
At1g30530
At1g30560
At1g30590
At1g30610
At1g30620
At1g30660
At1g30720
At1g30755
At1g30760
At1g30790
At1g30814
At1g30825
At1g30860
At1g30930
At1g30940
At1g30950
At1g30970
At1g31100
At1g31160
At1g31173
At1g31175
At1g31180
At1g31210
At1g31240
At1g31260
At1g31280
At1g31290
At1g31310
At1g31360
At1g31370
At1g31440
At1g31480
At1g31490
At1g31510
At1g31540
At1g31550
At1g31600
At1g31620
At1g31730
At1g31760
At1g31770
At1g31780
At1g31800
At1g31810
At1g31840
At1g31860
At1g31880
At1g31885
At1g31910
At1g31930
At1g32070
At1g32080
At1g32140
At1g32150
At1g32200
At1g32240
At1g32270
At1g32300
At1g32360
At1g32370
At1g32400
At1g32430
At1g32470
At1g32490
At1g32500
At1g32530
At1g32580
At1g32582
At1g32590
At1g32660
At1g32700
At1g32713
At1g32750
At1g32770
At1g32780
At1g32790
At1g32830
At1g32850
At1g32860
At1g32870
At1g32930
At1g32940
At1g33020
At1g33080
At1g33090
At1g33110
At1g33140
At1g33170
At1g33240
At1g33260
At1g33270
At1g33290
At1g33340
At1g33360
At1g33410
At1g33430
At1g33470
At1g33490
At1g33510
At1g33540
At1g33580
At1g33660
At1g33720
At1g33770
At1g33780
At1g33790
At1g33800
At1g33970
At1g33990
At1g34010
At1g34020
At1g34040
At1g34044
At1g34050
At1g34065
At1g34160
At1g34260
At1g34300
At1g34315
At1g34320
At1g34405
At1g34430
At1g34480
At1g34490
At1g34520
At1g34550
At1g34580
At1g34600
At1g34610
At1g34640
At1g34650
At1g34670
At1g34700
At1g34740
At1g34750
At1g34770
At1g34790
At1g34904
At1g34967
At1g35050
At1g35090
At1g35110
At1g35140
At1g35150
At1g35220
At1g35340
At1g35370
At1g35390
At1g35400
At1g35420
At1g35470
At1g35480
At1g35520
At1g35530
At1g35560
At1g35570
At1g35600
At1g35645
At1g35660
At1g35670
At1g35680
At1g35730
At1g35735
At1g35740
At1g35750
At1g35760
At1g35770
At1g35870
At1g35900
At1g35960
At1g35970
At1g35990
At1g36010
At1g36078
At1g36080
At1g36130
At1g36160
At1g36185
At1g36210
At1g36230
At1g36250
At1g36270
At1g36280
At1g36360
At1g36440
At1g36530
At1g36550
At1g36590
At1g36620
At1g36630
At1g36730
At1g36732
At1g36770
At1g36910
At1g36915
At1g36925
At1g36927
At1g36950
At1g37030
At1g37090
At1g37100
At1g37130
At1g37340
At1g37405
At1g37735
At1g37933
At1g38140
At1g38167
At1g38212
At1g38270
At1g38280
At1g38400
At1g38460
At1g38870
At1g39110
At1g39190
At1g39270
At1g39350
At1g39511
At1g39830
At1g39910
At1g40070
At1g40073
At1g40074
At1g40075
At1g40091
At1g40101
At1g40103
At1g40105
At1g40109
At1g40112
At1g40124
At1g40125
At1g40127
At1g40135
At1g40137
At1g40470
At1g41115
At1g41600
At1g41630
At1g41660
At1g41740
At1g41743
At1g41746
At1g41755
At1g41760
At1g41797
At1g41820
At1g41830
At1g41835
At1g41840
At1g41850
At1g41855
At1g41890
At1g41920
At1g42050
At1g42090
At1g42110
At1g42130
At1g42140
At1g42350
At1g42377
At1g42380
At1g42440
At1g42510
At1g42560
At1g42590
At1g42602
At1g42650
At1g42690
At1g42695
At1g42727
At1g42740
At1g42745
At1g42852
At1g42924
At1g42970
At1g42980
At1g42990
At1g43005
At1g43060
At1g43145
At1g43150
At1g43170
At1g43250
At1g43270
At1g43300
At1g43502
At1g43580
At1g43620
At1g43650
At1g43665
At1g43670
At1g43690
At1g43723
At1g43724
At1g43750
At1g43780
At1g43785
At1g43800
At1g43830
At1g43886
At1g43920
At1g43940
At1g43960
At1g43980
At1g43990
At1g44000
At1g44020
At1g44075
At1g44170
At1g44414
At1g44750
At1g44790
At1g44810
At1g44830
At1g44840
At1g44900
At1g44910
At1g44980
At1g45060
At1g45100
At1g45110
At1g45145
At1g45150
At1g45160
At1g45201
At1g45207
At1g45243
At1g45332
At1g45474
At1g45832
At1g46120
At1g46192
At1g46624
At1g46696
At1g47260
At1g47278
At1g47310
At1g47350
At1g47360
At1g47370
At1g47380
At1g47420
At1g47497
At1g47510
At1g47530
At1g47550
At1g47560
At1g47570
At1g47610
At1g47670
At1g47750
At1g47770
At1g47780
At1g47816
At1g47840
At1g47880
At1g47890
At1g47930
At1g47950
At1g47960
At1g47970
At1g48000
At1g48020
At1g48040
At1g48090
At1g48100
At1g48160
At1g48210
At1g48267
At1g48310
At1g48340
At1g48380
At1g48400
At1g48410
At1g48420
At1g48430
At1g48450
At1g48480
At1g48490
At1g48500
At1g48510
At1g48520
At1g48540
At1g48580
At1g48598
At1g48625
At1g48650
At1g48680
At1g48740
At1g48742
At1g48760
At1g48850
At1g48970
At1g49015
At1g49040
At1g49160
At1g49180
At1g49260
At1g49270
At1g49290
At1g49300
At1g49340
At1g49430
At1g49475
At1g49510
At1g49530
At1g49560
At1g49600
At1g49730
At1g49770
At1g49870
At1g49880
At1g49900
At1g49910
At1g49950
At1g49970
At1g50030
At1g50055
At1g50120
At1g50140
At1g50180
At1g50260
At1g50290
At1g50300
At1g50360
At1g50370
At1g50400
At1g50410
At1g50440
At1g50450
At1g50470
At1g50500
At1g50580
At1g50590
At1g50600
At1g50620
At1g50690
At1g50730
At1g50770
At1g50780
At1g50790
At1g50820
At1g50830
At1g50920
At1g50930
At1g50970
At1g50990
At1g51030
At1g51140
At1g51172
At1g51300
At1g51340
At1g51480
At1g51500
At1g51530
At1g51550
At1g51620
At1g51630
At1g51640
At1g51690
At1g51710
At1g51720
At1g51760
At1g51800
At1g51805
At1g51850
At1g51880
At1g51930
At1g51965
At1g51980
At1g52000
At1g52020
At1g52030
At1g52050
At1g52060
At1g52070
At1g52100
At1g52110
At1g52120
At1g52210
At1g52300
At1g52310
At1g52315
At1g52340
At1g52380
At1g52460
At1g52470
At1g52500
At1g52510
At1g52520
At1g52590
At1g52710
At1g52730
At1g52827
At1g52870
At1g52880
At1g52920
At1g52930
At1g52950
At1g53010
At1g53030
At1g53035
At1g53050
At1g53140
At1g53160
At1g53210
At1g53230
At1g53233
At1g53250
At1g53290
At1g53320
At1g53340
At1g53420
At1g53450
At1g53510
At1g53530
At1g53542
At1g53550
At1g53600
At1g53630
At1g53640
At1g53645
At1g53650
At1g53687
At1g53705
At1g53720
At1g53760
At1g53770
At1g53790
At1g53810
At1g53830
At1g53910
At1g54020
At1g54030
At1g54035
At1g54080
At1g54100
At1g54110
At1g54160
At1g54170
At1g54230
At1g54260
At1g54270
At1g54280
At1g54330
At1g54340
At1g54350
At1g54355
At1g54360
At1g54370
At1g54380
At1g54430
At1g54440
At1g54520
At1g54560
At1g54580
At1g54690
At1g54720
At1g54730
At1g54740
At1g54790
At1g54830
At1g54850
At1g54880
At1g54960
At1g54990
At1g55040
At1g55110
At1g55120
At1g55140
At1g55150
At1g55170
At1g55200
At1g55250
At1g55320
At1g55340
At1g55350
At1g55410
At1g55420
At1g55470
At1g55475
At1g55550
At1g55610
At1g55630
At1g55690
At1g55750
At1g55805
At1g55820
At1g55860
At1g55880
At1g55900
At1g55930
At1g56010
At1g56040
At1g56045
At1g56090
At1g56130
At1g56150
At1g56230
At1g56240
At1g56290
At1g56300
At1g56340
At1g56360
At1g56390
At1g56400
At1g56440
At1g56500
At1g56520
At1g56530
At1g56550
At1g56560
At1g56650
At1g56670
At1g57570
At1g57640
At1g57690
At1g57780
At1g57800
At1g57820
At1g58007
At1g58020
At1g58050
At1g58060
At1g58080
At1g58190
At1g58220
At1g58225
At1g58227
At1g58250
At1g58350
At1g58602
At1g58725
At1g58807
At1g58848
At1g58889
At1g59030
At1g59124
At1g59218
At1g59265
At1g59406
At1g59453
At1g59500
At1g59550
At1g59580
At1g59600
At1g59610
At1g59620
At1g59640
At1g59650
At1g59660
At1g59675
At1g59680
At1g59750
At1g59760
At1g59780
At1g59790
At1g59830
At1g59840
At1g59870
At1g59885
At1g59900
At1g59960
At1g59980
At1g60020
At1g60040
At1g60050
At1g60070
At1g60072
At1g60073
At1g60095
At1g60110
At1g60120
At1g60130
At1g60140
At1g60160
At1g60180
At1g60220
At1g60340
At1g60380
At1g60400
At1g60410
At1g60440
At1g60460
At1g60480
At1g60500
At1g60510
At1g60530
At1g60545
At1g60570
At1g60600
At1g60720
At1g60770
At1g60870
At1g60880
At1g60930
At1g60940
At1g60990
At1g61000
At1g61060
At1g61093
At1g61097
At1g61100
At1g61120
At1g61130
At1g61140
At1g61150
At1g61180
At1g61190
At1g61210
At1g61224
At1g61230
At1g61250
At1g61300
At1g61310
At1g61370
At1g61400
At1g61420
At1g61460
At1g61480
At1g61500
At1g61520
At1g61542
At1g61550
At1g61560
At1g61570
At1g61580
At1g61610
At1g61660
At1g61667
At1g61720
At1g61780
At1g61820
At1g61830
At1g61850
At1g61860
At1g61980
At1g62010
At1g62020
At1g62030
At1g62050
At1g62075
At1g62150
At1g62190
At1g62270
At1g62290
At1g62305
At1g62380
At1g62422
At1g62480
At1g62560
At1g62580
At1g62590
At1g62600
At1g62620
At1g62630
At1g62670
At1g62700
At1g62720
At1g62730
At1g62740
At1g62750
At1g62860
At1g62870
At1g62910
At1g62930
At1g62940
At1g62950
At1g62981
At1g63000
At1g63005
At1g63010
At1g63070
At1g63080
At1g63100
At1g63110
At1g63130
At1g63150
At1g63180
At1g63230
At1g63250
At1g63270
At1g63300
At1g63330
At1g63360
At1g63370
At1g63400
At1g63430
At1g63440
At1g63450
At1g63630
At1g63640
At1g63650
At1g63660
At1g63670
At1g63690
At1g63700
At1g63710
At1g63800
At1g63830
At1g63850
At1g63880
At1g63980
At1g64010
At1g64060
At1g64065
At1g64080
At1g64100
At1g64130
At1g64150
At1g64170
At1g64195
At1g64255
At1g64260
At1g64310
At1g64340
At1g64385
At1g64390
At1g64410
At1g64430
At1g64470
At1g64510
At1g64570
At1g64580
At1g64600
At1g64625
At1g64650
At1g64740
At1g64780
At1g64840
At1g64860
At1g64880
At1g64890
At1g64940
At1g64960
At1g64980
At1g64990
At1g65050
At1g65060
At1g65070
At1g65080
At1g65120
At1g65150
At1g65190
At1g65200
At1g65220
At1g65240
At1g65290
At1g65330
At1g65342
At1g65365
At1g65370
At1g65380
At1g65430
At1g65630
At1g65640
At1g65650
At1g65670
At1g65780
At1g65840
At1g65875
At1g65950
At1g65960
At1g65990
At1g66070
At1g66130
At1g66230
At1g66250
At1g66270
At1g66280
At1g66290
At1g66310
At1g66360
At1g66370
At1g66400
At1g66440
At1g66450
At1g66460
At1g66490
At1g66510
At1g66530
At1g66610
At1g66670
At1g66690
At1g66700
At1g66720
At1g66730
At1g66780
At1g66810
At1g66880
At1g66950
At1g67040
At1g67080
At1g67090
At1g67110
At1g67120
At1g67140
At1g67170
At1g67230
At1g67290
At1g67325
At1g67350
At1g67410
At1g67420
At1g67440
At1g67450
At1g67455
At1g67481
At1g67490
At1g67500
At1g67510
At1g67530
At1g67570
At1g67580
At1g67630
At1g67770
At1g67840
At1g67880
At1g67920
At1g67960
At1g68000
At1g68010
At1g68020
At1g68030
At1g68050
At1g68060
At1g68080
At1g68140
At1g68160
At1g68200
At1g68210
At1g68260
At1g68280
At1g68290
At1g68310
At1g68370
At1g68390
At1g68410
At1g68460
At1g68550
At1g68552
At1g68560
At1g68570
At1g68600
At1g68650
At1g68660
At1g68680
At1g68720
At1g68750
At1g68765
At1g68795
At1g68820
At1g68830
At1g68845
At1g68870
At1g68890
At1g68920
At1g68990
At1g69040
At1g69060
At1g69070
At1g69080
At1g69140
At1g69170
At1g69220
At1g69270
At1g69280
At1g69310
At1g69330
At1g69340
At1g69350
At1g69380
At1g69440
At1g69460
At1g69480
At1g69490
At1g69520
At1g69526
At1g69550
At1g69570
At1g69587
At1g69588
At1g69590
At1g69620
At1g69670
At1g69710
At1g69720
At1g69740
At1g69760
At1g69770
At1g69792
At1g69795
At1g69797
At1g69800
At1g69870
At1g69930
At1g69950
At1g69980
At1g70030
At1g70040
At1g70060
At1g70070
At1g70160
At1g70250
At1g70270
At1g70280
At1g70300
At1g70320
At1g70470
At1g70490
At1g70510
At1g70550
At1g70580
At1g70600
At1g70610
At1g70620
At1g70700
At1g70750
At1g70820
At1g70840
At1g70860
At1g70885
At1g70950
At1g71030
At1g71060
At1g71160
At1g71170
At1g71180
At1g71190
At1g71220
At1g71240
At1g71260
At1g71270
At1g71300
At1g71330
At1g71350
At1g71400
At1g71410
At1g71430
At1g71440
At1g71470
At1g71696
At1g71710
At1g71770
At1g71820
At1g71830
At1g71840
At1g71870
At1g71990
At1g72050
At1g72070
At1g72090
At1g72100
At1g72110
At1g72150
At1g72160
At1g72180
At1g72210
At1g72230
At1g72250
At1g72270
At1g72310
At1g72360
At1g72390
At1g72410
At1g72550
At1g72560
At1g72650
At1g72710
At1g72740
At1g72750
At1g72760
At1g72790
At1g72800
At1g72830
At1g72850
At1g72880
At1g72890
At1g72900
At1g72910
At1g72950
At1g72960
At1g72990
At1g73020
At1g73050
At1g73066
At1g73080
At1g73100
At1g73110
At1g73150
At1g73270
At1g73340
At1g73350
At1g73370
At1g73410
At1g73430
At1g73445
At1g73450
At1g73460
At1g73480
At1g73490
At1g73570
At1g73600
At1g73602
At1g73650
At1g73660
At1g73670
At1g73680
At1g73687
At1g73730
At1g73820
At1g73830
At1g73850
At1g73910
At1g73950
At1g73960
At1g74010
At1g74055
At1g74070
At1g74170
At1g74180
At1g74210
At1g74220
At1g74240
At1g74260
At1g74290
At1g74310
At1g74360
At1g74370
At1g74400
At1g74600
At1g74620
At1g74630
At1g74650
At1g74710
At1g74730
At1g74770
At1g74790
At1g74810
At1g74830
At1g74840
At1g74920
At1g74960
At1g75010
At1g75040
At1g75050
At1g75060
At1g75100
At1g75110
At1g75120
At1g75230
At1g75270
At1g75295
At1g75310
At1g75330
At1g75370
At1g75400
At1g75430
At1g75660
At1g75750
At1g75790
At1g75850
At1g75890
At1g75910
At1g76030
At1g76062
At1g76065
At1g76130
At1g76140
At1g76160
At1g76170
At1g76210
At1g76250
At1g76260
At1g76320
At1g76350
At1g76390
At1g76400
At1g76430
At1g76450
At1g76460
At1g76470
At1g76490
At1g76550
At1g76580
At1g76590
At1g76630
At1g76680
At1g76700
At1g76720
At1g76730
At1g76740
At1g76810
At1g76825
At1g76850
At1g76878
At1g76900
At1g76940
At1g76950
At1g77080
At1g77140
At1g77160
At1g77230
At1g77235
At1g77240
At1g77250
At1g77260
At1g77270
At1g77300
At1g77310
At1g77320
At1g77330
At1g77350
At1g77390
At1g77405
At1g77420
At1g77440
At1g77460
At1g77470
At1g77500
At1g77550
At1g77580
At1g77590
At1g77600
At1g77610
At1g77620
At1g77650
At1g77660
At1g77740
At1g77770
At1g77840
At1g77850
At1g77860
At1g77930
At1g77990
At1g78010
At1g78020
At1g78070
At1g78080
At1g78100
At1g78120
At1g78200
At1g78240
At1g78265
At1g78340
At1g78355
At1g78400
At1g78430
At1g78500
At1g78560
At1g78570
At1g78580
At1g78620
At1g78640
At1g78800
At1g78840
At1g78850
At1g78870
At1g78880
At1g78882
At1g78895
At1g78900
At1g78920
At1g78950
At1g78970
At1g78995
At1g79000
At1g79060
At1g79075
At1g79090
At1g79180
At1g79190
At1g79220
At1g79230
At1g79245
At1g79280
At1g79310
At1g79350
At1g79400
At1g79420
At1g79470
At1g79480
At1g79500
At1g79505
At1g79510
At1g79530
At1g79560
At1g79600
At1g79610
At1g79650
At1g79690
At1g79720
At1g79730
At1g79740
At1g79750
At1g79760
At1g79770
At1g79780
At1g79800
At1g79810
At1g79830
At1g79890
At1g79920
At1g79930
At1g79940
At1g79950
At1g80010
At1g80050
At1g80060
At1g80070
At1g80210
At1g80260
At1g80270
At1g80280
At1g80340
At1g80370
At1g80400
At1g80410
At1g80430
At1g80460
At1g80480
At1g80500
At1g80530
At1g80550
At1g80570
At1g80620
At1g80670
At1g80710
At1g80770
At1g80790
At1g80810
At1g80830
At2g01008
At2g01024
At2g01026
At2g01028
At2g01029
At2g01034
At2g01037
At2g01050
At2g01080
At2g01120
At2g01130
At2g01180
At2g01200
At2g01250
At2g01280
At2g01320
At2g01340
At2g01350
At2g01410
At2g01420
At2g01440
At2g01480
At2g01500
At2g01505
At2g01510
At2g01550
At2g01560
At2g01600
At2g01630
At2g01650
At2g01670
At2g01680
At2g01690
At2g01720
At2g01730
At2g01790
At2g01800
At2g01810
At2g01818
At2g01830
At2g01840
At2g01850
At2g01890
At2g01918
At2g01930
At2g01940
At2g01950
At2g01960
At2g01973
At2g01980
At2g01990
At2g02020
At2g02060
At2g02070
At2g02090
At2g02110
At2g02180
At2g02200
At2g02220
At2g02230
At2g02260
At2g02290
At2g02300
At2g02310
At2g02370
At2g02380
At2g02390
At2g02400
At2g02410
At2g02430
At2g02440
At2g02480
At2g02620
At2g02630
At2g02690
At2g02740
At2g02741
At2g02750
At2g02790
At2g02795
At2g02800
At2g02820
At2g02850
At2g02860
At2g02870
At2g02910
At2g02930
At2g02950
At2g02970
At2g03010
At2g03020
At2g03030
At2g03080
At2g03120
At2g03140
At2g03150
At2g03170
At2g03180
At2g03210
At2g03220
At2g03240
At2g03250
At2g03260
At2g03280
At2g03290
At2g03320
At2g03340
At2g03370
At2g03410
At2g03430
At2g03445
At2g03470
At2g03480
At2g03510
At2g03520
At2g03530
At2g03550
At2g03560
At2g03590
At2g03600
At2g03630
At2g03640
At2g03650
At2g03680
At2g03750
At2g03770
At2g03800
At2g03820
At2g03822
At2g03920
At2g03936
At2g03940
At2g03950
At2g03980
At2g04039
At2g04042
At2g04110
At2g04130
At2g04150
At2g04200
At2g04230
At2g04270
At2g04280
At2g04300
At2g04340
At2g04350
At2g04425
At2g04440
At2g04490
At2g04550
At2g04560
At2g04570
At2g04600
At2g04620
At2g04630
At2g04650
At2g04660
At2g04670
At2g04680
At2g04700
At2g04730
At2g04740
At2g04750
At2g04840
At2g04842
At2g04860
At2g04864
At2g04865
At2g04880
At2g04890
At2g04920
At2g04940
At2g04970
At2g04990
At2g05020
At2g05025
At2g05040
At2g05080
At2g05082
At2g05100
At2g05110
At2g05170
At2g05185
At2g05200
At2g05330
At2g05335
At2g05350
At2g05360
At2g05410
At2g05420
At2g05435
At2g05450
At2g05460
At2g05560
At2g05635
At2g05640
At2g05642
At2g05645
At2g05690
At2g05700
At2g05710
At2g05715
At2g05755
At2g05760
At2g05780
At2g05800
At2g05845
At2g05890
At2g05920
At2g05930
At2g05940
At2g05950
At2g05960
At2g05990
At2g05995
At2g06000
At2g06005
At2g06025
At2g06080
At2g06095
At2g06130
At2g06160
At2g06166
At2g06180
At2g06210
At2g06220
At2g06240
At2g06255
At2g06290
At2g06330
At2g06350
At2g06400
At2g06440
At2g06470
At2g06510
At2g06530
At2g06540
At2g06541
At2g06560
At2g06580
At2g06670
At2g06740
At2g06760
At2g06800
At2g06850
At2g06860
At2g06870
At2g06880
At2g06885
At2g06900
At2g06910
At2g06925
At2g06930
At2g06965
At2g06967
At2g06980
At2g07010
At2g07020
At2g07050
At2g07070
At2g07140
At2g07145
At2g07170
At2g07190
At2g07230
At2g07320
At2g07360
At2g07395
At2g07430
At2g07490
At2g07500
At2g07510
At2g07530
At2g07540
At2g07550
At2g07560
At2g07580
At2g07600
At2g07620
At2g07660
At2g07671
At2g07680
At2g07682
At2g07690
At2g07694
At2g07696
At2g07717
At2g07723
At2g07728
At2g07729
At2g07730
At2g07731
At2g07740
At2g07744
At2g07750
At2g07770
At2g07780
At2g07782
At2g07788
At2g07789
At2g07791
At2g09187
At2g09800
At2g09820
At2g09830
At2g09860
At2g09870
At2g09890
At2g09900
At2g09910
At2g09956
At2g09992
At2g09994
At2g10030
At2g10040
At2g10100
At2g10140
At2g10160
At2g10165
At2g10170
At2g10180
At2g10210
At2g10230
At2g10232
At2g10240
At2g10253
At2g10256
At2g10270
At2g10280
At2g10300
At2g10310
At2g10320
At2g10330
At2g10400
At2g10440
At2g10465
At2g10510
At2g10589
At2g10600
At2g10606
At2g10608
At2g10620
At2g10650
At2g10660
At2g10670
At2g10690
At2g10760
At2g10780
At2g10820
At2g10836
At2g10840
At2g10860
At2g10900
At2g10910
At2g10950
At2g10960
At2g10970
At2g11000
At2g11010
At2g11030
At2g11040
At2g11050
At2g11100
At2g11135
At2g11170
At2g11180
At2g11210
At2g11220
At2g11230
At2g11235
At2g11240
At2g11300
At2g11310
At2g11320
At2g11330
At2g11340
At2g11390
At2g11400
At2g11410
At2g11450
At2g11480
At2g11510
At2g11520
At2g11570
At2g11620
At2g11651
At2g11660
At2g11680
At2g11700
At2g11730
At2g11770
At2g11780
At2g11810
At2g11840
At2g11880
At2g11910
At2g11940
At2g11950
At2g12010
At2g12020
At2g12025
At2g12066
At2g12110
At2g12210
At2g12300
At2g12330
At2g12360
At2g12380
At2g12400
At2g12408
At2g12410
At2g12430
At2g12440
At2g12470
At2g12480
At2g12500
At2g12505
At2g12570
At2g12580
At2g12640
At2g12650
At2g12680
At2g12780
At2g12875
At2g12900
At2g12920
At2g12930
At2g12950
At2g12990
At2g13020
At2g13070
At2g13100
At2g13116
At2g13128
At2g13130
At2g13140
At2g13170
At2g13175
At2g13180
At2g13200
At2g13230
At2g13240
At2g13310
At2g13360
At2g13370
At2g13380
At2g13440
At2g13450
At2g13520
At2g13560
At2g13610
At2g13630
At2g13640
At2g13650
At2g13680
At2g13690
At2g13700
At2g13720
At2g13740
At2g13750
At2g13790
At2g13800
At2g13850
At2g13860
At2g13900
At2g13920
At2g13980
At2g14000
At2g14020
At2g14030
At2g14045
At2g14050
At2g14080
At2g14120
At2g14140
At2g14170
At2g14200
At2g14206
At2g14210
At2g14245
At2g14247
At2g14255
At2g14260
At2g14285
At2g14300
At2g14310
At2g14330
At2g14365
At2g14378
At2g14380
At2g14430
At2g14440
At2g14500
At2g14510
At2g14520
At2g14595
At2g14610
At2g14640
At2g14680
At2g14690
At2g14720
At2g14740
At2g14770
At2g14790
At2g14830
At2g14835
At2g14843
At2g14850
At2g14890
At2g14930
At2g14940
At2g14970
At2g14980
At2g14990
At2g15020
At2g15060
At2g15080
At2g15100
At2g15130
At2g15170
At2g15200
At2g15220
At2g15240
At2g15250
At2g15310
At2g15380
At2g15390
At2g15410
At2g15420
At2g15480
At2g15510
At2g15530
At2g15550
At2g15590
At2g15610
At2g15620
At2g15630
At2g15660
At2g15670
At2g15690
At2g15700
At2g15730
At2g15770
At2g15780
At2g15790
At2g15800
At2g15810
At2g15820
At2g15850
At2g15860
At2g15870
At2g15880
At2g15900
At2g15920
At2g15940
At2g16000
At2g16005
At2g16010
At2g16040
At2g16080
At2g16170
At2g16180
At2g16220
At2g16250
At2g16280
At2g16300
At2g16365
At2g16400
At2g16460
At2g16480
At2g16490
At2g16500
At2g16510
At2g16520
At2g16530
At2g16560
At2g16580
At2g16595
At2g16600
At2g16660
At2g16710
At2g16730
At2g16780
At2g16800
At2g16830
At2g16870
At2g16880
At2g16900
At2g16905
At2g16910
At2g16920
At2g16940
At2g16950
At2g16960
At2g16970
At2g16980
At2g16990
At2g17020
At2g17030
At2g17033
At2g17050
At2g17060
At2g17090
At2g17115
At2g17130
At2g17140
At2g17150
At2g17190
At2g17200
At2g17260
At2g17265
At2g17270
At2g17280
At2g17290
At2g17305
At2g17330
At2g17340
At2g17350
At2g17370
At2g17410
At2g17420
At2g17430
At2g17442
At2g17470
At2g17480
At2g17490
At2g17500
At2g17520
At2g17540
At2g17560
At2g17580
At2g17620
At2g17630
At2g17640
At2g17695
At2g17700
At2g17720
At2g17750
At2g17787
At2g17800
At2g17820
At2g17830
At2g17845
At2g17900
At2g17910
At2g17930
At2g17950
At2g18030
At2g18040
At2g18080
At2g18090
At2g18110
At2g18120
At2g18130
At2g18190
At2g18196
At2g18220
At2g18280
At2g18290
At2g18300
At2g18320
At2g18450
At2g18460
At2g18490
At2g18530
At2g18540
At2g18560
At2g18570
At2g18590
At2g18600
At2g18670
At2g18710
At2g18720
At2g18730
At2g18740
At2g18780
At2g18820
At2g18850
At2g18860
At2g18910
At2g18960
At2g19010
At2g19050
At2g19060
At2g19070
At2g19090
At2g19100
At2g19110
At2g19140
At2g19160
At2g19170
At2g19190
At2g19250
At2g19280
At2g19290
At2g19300
At2g19350
At2g19360
At2g19385
At2g19390
At2g19400
At2g19410
At2g19420
At2g19430
At2g19480
At2g19540
At2g19570
At2g19590
At2g19600
At2g19620
At2g19660
At2g19680
At2g19700
At2g19710
At2g19770
At2g19780
At2g19790
At2g19800
At2g19830
At2g19860
At2g19870
At2g19880
At2g19910
At2g19920
At2g19940
At2g19950
At2g20000
At2g20020
At2g20030
At2g20050
At2g20100
At2g20110
At2g20130
At2g20140
At2g20208
At2g20240
At2g20250
At2g20260
At2g20280
At2g20290
At2g20300
At2g20310
At2g20320
At2g20340
At2g20360
At2g20390
At2g20400
At2g20410
At2g20440
At2g20463
At2g20470
At2g20560
At2g20580
At2g20625
At2g20635
At2g20650
At2g20710
At2g20720
At2g20725
At2g20740
At2g20780
At2g20790
At2g20800
At2g20805
At2g20810
At2g20840
At2g20860
At2g20880
At2g20900
At2g20930
At2g20990
At2g21020
At2g21045
At2g21080
At2g21150
At2g21185
At2g21190
At2g21195
At2g21235
At2g21270
At2g21280
At2g21300
At2g21310
At2g21340
At2g21370
At2g21380
At2g21385
At2g21390
At2g21410
At2g21420
At2g21440
At2g21450
At2g21470
At2g21480
At2g21500
At2g21550
At2g21600
At2g21725
At2g21770
At2g21790
At2g21800
At2g21830
At2g21840
At2g21850
At2g21860
At2g21870
At2g21950
At2g21970
At2g22000
At2g22010
At2g22030
At2g22070
At2g22100
At2g22122
At2g22125
At2g22140
At2g22170
At2g22190
At2g22230
At2g22300
At2g22310
At2g22350
At2g22360
At2g22400
At2g22420
At2g22460
At2g22475
At2g22490
At2g22530
At2g22540
At2g22560
At2g22570
At2g22600
At2g22610
At2g22620
At2g22630
At2g22650
At2g22660
At2g22730
At2g22740
At2g22810
At2g22820
At2g22830
At2g22840
At2g22910
At2g22930
At2g22950
At2g22960
At2g22980
At2g23010
At2g23050
At2g23096
At2g23100
At2g23140
At2g23150
At2g23180
At2g23300
At2g23310
At2g23330
At2g23340
At2g23347
At2g23348
At2g23360
At2g23370
At2g23380
At2g23400
At2g23420
At2g23430
At2g23450
At2g23460
At2g23470
At2g23510
At2g23520
At2g23530
At2g23610
At2g23630
At2g23660
At2g23690
At2g23710
At2g23720
At2g23740
At2g23755
At2g23760
At2g23780
At2g23800
At2g23820
At2g23840
At2g23880
At2g23890
At2g23900
At2g23910
At2g23940
At2g23945
At2g23960
At2g23980
At2g24000
At2g24020
At2g24030
At2g24050
At2g24103
At2g24120
At2g24130
At2g24140
At2g24150
At2g24170
At2g24210
At2g24255
At2g24285
At2g24320
At2g24350
At2g24370
At2g24420
At2g24500
At2g24510
At2g24550
At2g24580
At2g24590
At2g24610
At2g24615
At2g24640
At2g24650
At2g24660
At2g24680
At2g24692
At2g24696
At2g24710
At2g24755
At2g24860
At2g24930
At2g24940
At2g24945
At2g24960
At2g25011
At2g25015
At2g25070
At2g25140
At2g25160
At2g25170
At2g25190
At2g25260
At2g25270
At2g25280
At2g25290
At2g25295
At2g25300
At2g25305
At2g25310
At2g25330
At2g25350
At2g25355
At2g25360
At2g25370
At2g25380
At2g25390
At2g25430
At2g25440
At2g25460
At2g25470
At2g25490
At2g25520
At2g25540
At2g25580
At2g25590
At2g25605
At2g25610
At2g25630
At2g25650
At2g25660
At2g25687
At2g25700
At2g25710
At2g25730
At2g25737
At2g25760
At2g25790
At2g25800
At2g25870
At2g25880
At2g25975
At2g25980
At2g26020
At2g26080
At2g26100
At2g26110
At2g26130
At2g26135
At2g26140
At2g26180
At2g26200
At2g26230
At2g26240
At2g26250
At2g26280
At2g26290
At2g26330
At2g26350
At2g26360
At2g26400
At2g26420
At2g26440
At2g26540
At2g26550
At2g26590
At2g26610
At2g26640
At2g26650
At2g26670
At2g26692
At2g26700
At2g26730
At2g26750
At2g26760
At2g26770
At2g26780
At2g26790
At2g26800
At2g26810
At2g26820
At2g26830
At2g26850
At2g26890
At2g26900
At2g26910
At2g26920
At2g26930
At2g26940
At2g26950
At2g26960
At2g26990
At2g27000
At2g27010
At2g27040
At2g27060
At2g27070
At2g27090
At2g27100
At2g27110
At2g27120
At2g27170
At2g27180
At2g27210
At2g27240
At2g27300
At2g27320
At2g27340
At2g27350
At2g27385
At2g27400
At2g27440
At2g27460
At2g27490
At2g27500
At2g27510
At2g27520
At2g27530
At2g27550
At2g27580
At2g27590
At2g27600
At2g27630
At2g27650
At2g27680
At2g27690
At2g27700
At2g27730
At2g27740
At2g27750
At2g27760
At2g27780
At2g27790
At2g27810
At2g27870
At2g27880
At2g27900
At2g27920
At2g27950
At2g27970
At2g27980
At2g28000
At2g28050
At2g28053
At2g28056
At2g28070
At2g28080
At2g28100
At2g28150
At2g28160
At2g28170
At2g28190
At2g28210
At2g28220
At2g28240
At2g28250
At2g28260
At2g28290
At2g28305
At2g28320
At2g28350
At2g28380
At2g28390
At2g28420
At2g28450
At2g28460
At2g28470
At2g28490
At2g28510
At2g28550
At2g28560
At2g28600
At2g28620
At2g28650
At2g28671
At2g28680
At2g28710
At2g28780
At2g28800
At2g28830
At2g28940
At2g28970
At2g28980
At2g28990
At2g29040
At2g29045
At2g29050
At2g29060
At2g29090
At2g29100
At2g29120
At2g29125
At2g29130
At2g29140
At2g29165
At2g29190
At2g29200
At2g29230
At2g29290
At2g29300
At2g29330
At2g29340
At2g29370
At2g29510
At2g29550
At2g29570
At2g29580
At2g29600
At2g29605
At2g29610
At2g29620
At2g29628
At2g29660
At2g29680
At2g29690
At2g29700
At2g29720
At2g29740
At2g29760
At2g29770
At2g29800
At2g29850
At2g29880
At2g29890
At2g29900
At2g29930
At2g29940
At2g29980
At2g30040
At2g30060
At2g30070
At2g30080
At2g30100
At2g30115
At2g30150
At2g30170
At2g30210
At2g30260
At2g30280
At2g30320
At2g30340
At2g30350
At2g30380
At2g30420
At2g30424
At2g30440
At2g30460
At2g30470
At2g30530
At2g30550
At2g30560
At2g30580
At2g30620
At2g30650
At2g30690
At2g30700
At2g30720
At2g30740
At2g30750
At2g30780
At2g30810
At2g30870
At2g30900
At2g30910
At2g30950
At2g30970
At2g31010
At2g31040
At2g31060
At2g31070
At2g31081
At2g31130
At2g31150
At2g31170
At2g31180
At2g31190
At2g31210
At2g31220
At2g31260
At2g31270
At2g31320
At2g31345
At2g31390
At2g31400
At2g31425
At2g31470
At2g31510
At2g31520
At2g31540
At2g31550
At2g31570
At2g31585
At2g31590
At2g31610
At2g31620
At2g31625
At2g31650
At2g31660
At2g31750
At2g31760
At2g31800
At2g31810
At2g31830
At2g31860
At2g31865
At2g31870
At2g31900
At2g31953
At2g31955
At2g31960
At2g31970
At2g32000
At2g32020
At2g32080
At2g32120
At2g32160
At2g32170
At2g32220
At2g32230
At2g32240
At2g32260
At2g32270
At2g32280
At2g32290
At2g32295
At2g32310
At2g32320
At2g32370
At2g32410
At2g32415
At2g32450
At2g32460
At2g32530
At2g32540
At2g32580
At2g32620
At2g32630
At2g32645
At2g32660
At2g32698
At2g32700
At2g32750
At2g32770
At2g32780
At2g32790
At2g32800
At2g32810
At2g32830
At2g32910
At2g32920
At2g32950
At2g32960
At2g32970
At2g32980
At2g33010
At2g33030
At2g33050
At2g33070
At2g33080
At2g33150
At2g33205
At2g33210
At2g33240
At2g33250
At2g33280
At2g33300
At2g33330
At2g33360
At2g33380
At2g33385
At2g33400
At2g33410
At2g33420
At2g33440
At2g33470
At2g33490
At2g33540
At2g33550
At2g33580
At2g33585
At2g33600
At2g33700
At2g33710
At2g33730
At2g33770
At2g33780
At2g33790
At2g33796
At2g33810
At2g33840
At2g33855
At2g33860
At2g34010
At2g34020
At2g34030
At2g34040
At2g34060
At2g34070
At2g34080
At2g34100
At2g34160
At2g34180
At2g34190
At2g34200
At2g34210
At2g34260
At2g34355
At2g34357
At2g34360
At2g34400
At2g34470
At2g34490
At2g34500
At2g34510
At2g34530
At2g34560
At2g34570
At2g34585
At2g34590
At2g34610
At2g34630
At2g34660
At2g34710
At2g34770
At2g34790
At2g34830
At2g34835
At2g34850
At2g34890
At2g34900
At2g34940
At2g34960
At2g34970
At2g35010
At2g35020
At2g35040
At2g35050
At2g35060
At2g35070
At2g35080
At2g35090
At2g35100
At2g35110
At2g35120
At2g35130
At2g35150
At2g35160
At2g35170
At2g35290
At2g35320
At2g35340
At2g35350
At2g35360
At2g35380
At2g35450
At2g35510
At2g35520
At2g35550
At2g35570
At2g35580
At2g35600
At2g35615
At2g35630
At2g35650
At2g35670
At2g35690
At2g35710
At2g35738
At2g35740
At2g35800
At2g35820
At2g35840
At2g35860
At2g35880
At2g35920
At2g35930
At2g35945
At2g35970
At2g36010
At2g36060
At2g36070
At2g36100
At2g36120
At2g36130
At2g36145
At2g36170
At2g36260
At2g36270
At2g36290
At2g36300
At2g36310
At2g36340
At2g36360
At2g36370
At2g36380
At2g36390
At2g36400
At2g36402
At2g36420
At2g36470
At2g36530
At2g36560
At2g36570
At2g36590
At2g36620
At2g36695
At2g36700
At2g36710
At2g36720
At2g36740
At2g36770
At2g36790
At2g36800
At2g36810
At2g36840
At2g36850
At2g36880
At2g36890
At2g36900
At2g36910
At2g36970
At2g36990
At2g37010
At2g37020
At2g37025
At2g37035
At2g37050
At2g37060
At2g37080
At2g37100
At2g37150
At2g37160
At2g37170
At2g37230
At2g37250
At2g37270
At2g37280
At2g37290
At2g37310
At2g37340
At2g37370
At2g37400
At2g37440
At2g37450
At2g37460
At2g37478
At2g37480
At2g37520
At2g37540
At2g37550
At2g37560
At2g37570
At2g37650
At2g37690
At2g37760
At2g37770
At2g37810
At2g37830
At2g37840
At2g37860
At2g37900
At2g37960
At2g37980
At2g38020
At2g38025
At2g38040
At2g38070
At2g38080
At2g38100
At2g38110
At2g38120
At2g38170
At2g38185
At2g38195
At2g38220
At2g38310
At2g38320
At2g38330
At2g38340
At2g38350
At2g38365
At2g38410
At2g38420
At2g38440
At2g38460
At2g38470
At2g38480
At2g38490
At2g38500
At2g38544
At2g38590
At2g38600
At2g38610
At2g38630
At2g38660
At2g38680
At2g38695
At2g38700
At2g38720
At2g38740
At2g38750
At2g38760
At2g38770
At2g38780
At2g38790
At2g38800
At2g38810
At2g38820
At2g38823
At2g38870
At2g38910
At2g38920
At2g38940
At2g38950
At2g38960
At2g38970
At2g38980
At2g39020
At2g39090
At2g39100
At2g39120
At2g39170
At2g39200
At2g39210
At2g39230
At2g39240
At2g39250
At2g39260
At2g39280
At2g39300
At2g39310
At2g39340
At2g39415
At2g39450
At2g39470
At2g39480
At2g39490
At2g39500
At2g39510
At2g39518
At2g39580
At2g39610
At2g39620
At2g39630
At2g39650
At2g39660
At2g39675
At2g39681
At2g39690
At2g39700
At2g39710
At2g39720
At2g39730
At2g39770
At2g39795
At2g39800
At2g39810
At2g39830
At2g39850
At2g39885
At2g39890
At2g39900
At2g39910
At2g39950
At2g39960
At2g39970
At2g40004
At2g40030
At2g40050
At2g40060
At2g40095
At2g40100
At2g40120
At2g40130
At2g40140
At2g40180
At2g40190
At2g40205
At2g40220
At2g40230
At2g40280
At2g40310
At2g40316
At2g40340
At2g40360
At2g40390
At2g40400
At2g40410
At2g40430
At2g40435
At2g40450
At2g40480
At2g40490
At2g40590
At2g40610
At2g40650
At2g40660
At2g40720
At2g40730
At2g40740
At2g40760
At2g40770
At2g40805
At2g40810
At2g40830
At2g40840
At2g40890
At2g40925
At2g40930
At2g40970
At2g41020
At2g41050
At2g41060
At2g41070
At2g41100
At2g41140
At2g41160
At2g41190
At2g41220
At2g41240
At2g41250
At2g41290
At2g41300
At2g41310
At2g41312
At2g41340
At2g41410
At2g41440
At2g41445
At2g41450
At2g41451
At2g41470
At2g41500
At2g41540
At2g41560
At2g41570
At2g41610
At2g41616
At2g41620
At2g41630
At2g41640
At2g41670
At2g41690
At2g41700
At2g41720
At2g41740
At2g41745
At2g41770
At2g41790
At2g41810
At2g41820
At2g41830
At2g41850
At2g41870
At2g41890
At2g41900
At2g41945
At2g41950
At2g41980
At2g42005
At2g42010
At2g42110
At2g42200
At2g42210
At2g42230
At2g42270
At2g42280
At2g42290
At2g42310
At2g42340
At2g42350
At2g42365
At2g42380
At2g42388
At2g42390
At2g42430
At2g42450
At2g42470
At2g42510
At2g42520
At2g42560
At2g42570
At2g42600
At2g42620
At2g42650
At2g42670
At2g42760
At2g42790
At2g42830
At2g42885
At2g42890
At2g42930
At2g42990
At2g43010
At2g43040
At2g43050
At2g43070
At2g43080
At2g43140
At2g43160
At2g43180
At2g43235
At2g43240
At2g43260
At2g43280
At2g43340
At2g43400
At2g43410
At2g43430
At2g43440
At2g43445
At2g43470
At2g43480
At2g43490
At2g43500
At2g43560
At2g43620
At2g43640
At2g43650
At2g43680
At2g43700
At2g43710
At2g43730
At2g43750
At2g43770
At2g43850
At2g43900
At2g43920
At2g43930
At2g43970
At2g43980
At2g44020
At2g44065
At2g44080
At2g44100
At2g44120
At2g44150
At2g44160
At2g44175
At2g44180
At2g44190
At2g44195
At2g44250
At2g44260
At2g44290
At2g44340
At2g44350
At2g44430
At2g44450
At2g44460
At2g44500
At2g44510
At2g44520
At2g44525
At2g44570
At2g44620
At2g44650
At2g44700
At2g44710
At2g44735
At2g44770
At2g44790
At2g44798
At2g44810
At2g44880
At2g44900
At2g44950
At2g44980
At2g44990
At2g45000
At2g45030
At2g45050
At2g45060
At2g45130
At2g45160
At2g45190
At2g45220
At2g45240
At2g45270
At2g45280
At2g45290
At2g45300
At2g45420
At2g45480
At2g45490
At2g45500
At2g45510
At2g45540
At2g45550
At2g45580
At2g45590
At2g45620
At2g45690
At2g45720
At2g45730
At2g45740
At2g45750
At2g45810
At2g45830
At2g45840
At2g45850
At2g45900
At2g45920
At2g45940
At2g45950
At2g45990
At2g46020
At2g46040
At2g46060
At2g46140
At2g46170
At2g46240
At2g46250
At2g46255
At2g46260
At2g46310
At2g46320
At2g46330
At2g46340
At2g46370
At2g46420
At2g46440
At2g46450
At2g46480
At2g46490
At2g46520
At2g46530
At2g46550
At2g46560
At2g46570
At2g46572
At2g46590
At2g46600
At2g46620
At2g46640
At2g46680
At2g46700
At2g46740
At2g46750
At2g46760
At2g46770
At2g46800
At2g46810
At2g46830
At2g46850
At2g46870
At2g46880
At2g46890
At2g46915
At2g46920
At2g46930
At2g46970
At2g46990
At2g47000
At2g47010
At2g47015
At2g47030
At2g47070
At2g47090
At2g47115
At2g47160
At2g47190
At2g47210
At2g47230
At2g47250
At2g47260
At2g47270
At2g47275
At2g47330
At2g47390
At2g47410
At2g47430
At2g47460
At2g47480
At2g47500
At2g47510
At2g47530
At2g47540
At2g47550
At2g47570
At2g47585
At2g47590
At2g47620
At2g47630
At2g47640
At2g47680
At2g47750
At2g47780
At2g47800
At2g47820
At2g47850
At2g47940
At2g48050
At2g48060
At2g48080
At2g48100
At2g48110
At2g48120
At2g48150
At2g48160
At3g01040
At3g01060
At3g01080
At3g01120
At3g01140
At3g01160
At3g01170
At3g01200
At3g01210
At3g01280
At3g01290
At3g01320
At3g01330
At3g01345
At3g01360
At3g01370
At3g01380
At3g01410
At3g01430
At3g01460
At3g01480
At3g01530
At3g01690
At3g01720
At3g01770
At3g01800
At3g01820
At3g01870
At3g01920
At3g01980
At3g02030
At3g02050
At3g02060
At3g02080
At3g02170
At3g02200
At3g02220
At3g02230
At3g02250
At3g02260
At3g02280
At3g02290
At3g02320
At3g02340
At3g02360
At3g02450
At3g02480
At3g02520
At3g02530
At3g02560
At3g02570
At3g02580
At3g02600
At3g02630
At3g02650
At3g02660
At3g02680
At3g02700
At3g02710
At3g02720
At3g02750
At3g02770
At3g02810
At3g02875
At3g02885
At3g02920
At3g02940
At3g02950
At3g03050
At3g03070
At3g03080
At3g03100
At3g03150
At3g03180
At3g03210
At3g03260
At3g03272
At3g03300
At3g03330
At3g03350
At3g03380
At3g03440
At3g03450
At3g03520
At3g03530
At3g03540
At3g03570
At3g03580
At3g03610
At3g03620
At3g03650
At3g03660
At3g03710
At3g03720
At3g03780
At3g03800
At3g03810
At3g03830
At3g03860
At3g03870
At3g03950
At3g03970
At3g03980
At3g04020
At3g04050
At3g04060
At3g04080
At3g04130
At3g04160
At3g04220
At3g04240
At3g04250
At3g04260
At3g04310
At3g04340
At3g04380
At3g04420
At3g04500
At3g04520
At3g04570
At3g04605
At3g04610
At3g04670
At3g04717
At3g04765
At3g04810
At3g04820
At3g04830
At3g04870
At3g04900
At3g04910
At3g04980
At3g05020
At3g05030
At3g05040
At3g05060
At3g05090
At3g05110
At3g05165
At3g05190
At3g05210
At3g05220
At3g05240
At3g05310
At3g05320
At3g05350
At3g05380
At3g05400
At3g05415
At3g05420
At3g05430
At3g05450
At3g05510
At3g05530
At3g05540
At3g05560
At3g05660
At3g05675
At3g05680
At3g05690
At3g05760
At3g05780
At3g05870
At3g05900
At3g05940
At3g05990
At3g06030
At3g06040
At3g06050
At3g06060
At3g06080
At3g06125
At3g06130
At3g06170
At3g06180
At3g06190
At3g06210
At3g06220
At3g06250
At3g06290
At3g06300
At3g06330
At3g06350
At3g06370
At3g06380
At3g06400
At3g06430
At3g06450
At3g06470
At3g06480
At3g06483
At3g06490
At3g06500
At3g06530
At3g06540
At3g06550
At3g06560
At3g06570
At3g06650
At3g06670
At3g06710
At3g06730
At3g06770
At3g06780
At3g06860
At3g06868
At3g06910
At3g06920
At3g06930
At3g06970
At3g06980
At3g07010
At3g07020
At3g07030
At3g07040
At3g07050
At3g07060
At3g07080
At3g07150
At3g07160
At3g07250
At3g07270
At3g07274
At3g07290
At3g07370
At3g07400
At3g07560
At3g07570
At3g07610
At3g07630
At3g07640
At3g07650
At3g07690
At3g07700
At3g07750
At3g07760
At3g07770
At3g07780
At3g07800
At3g07810
At3g07830
At3g07890
At3g07900
At3g07930
At3g07970
At3g07980
At3g07990
At3g08030
At3g08040
At3g08500
At3g08520
At3g08530
At3g08550
At3g08620
At3g08640
At3g08650
At3g08730
At3g08790
At3g08800
At3g08840
At3g08850
At3g08900
At3g08930
At3g08940
At3g08947
At3g08960
At3g08970
At3g08980
At3g09000
At3g09010
At3g09040
At3g09050
At3g09070
At3g09090
At3g09100
At3g09120
At3g09140
At3g09170
At3g09180
At3g09190
At3g09220
At3g09300
At3g09360
At3g09370
At3g09400
At3g09490
At3g09520
At3g09560
At3g09580
At3g09620
At3g09630
At3g09650
At3g09660
At3g09710
At3g09730
At3g09780
At3g09800
At3g09820
At3g09830
At3g09880
At3g09915
At3g09920
At3g09930
At3g09950
At3g09970
At3g09980
At3g10010
At3g10020
At3g10040
At3g10050
At3g10070
At3g10100
At3g10110
At3g10160
At3g10180
At3g10200
At3g10220
At3g10250
At3g10260
At3g10310
At3g10320
At3g10380
At3g10390
At3g10420
At3g10450
At3g10480
At3g10500
At3g10520
At3g10540
At3g10550
At3g10580
At3g10610
At3g10630
At3g10660
At3g10670
At3g10700
At3g10730
At3g10740
At3g10800
At3g10810
At3g10850
At3g10900
At3g10950
At3g10980
At3g11000
At3g11040
At3g11050
At3g11060
At3g11100
At3g11120
At3g11130
At3g11200
At3g11330
At3g11370
At3g11420
At3g11435
At3g11440
At3g11530
At3g11540
At3g11580
At3g11600
At3g11670
At3g11680
At3g11690
At3g11700
At3g11710
At3g11720
At3g11730
At3g11760
At3g11800
At3g11810
At3g11850
At3g11870
At3g11880
At3g11890
At3g11910
At3g11964
At3g11970
At3g12010
At3g12012
At3g12030
At3g12060
At3g12070
At3g12090
At3g12110
At3g12120
At3g12140
At3g12170
At3g12190
At3g12200
At3g12203
At3g12230
At3g12280
At3g12290
At3g12300
At3g12340
At3g12345
At3g12360
At3g12370
At3g12380
At3g12410
At3g12420
At3g12450
At3g12480
At3g12502
At3g12520
At3g12530
At3g12560
At3g12580
At3g12590
At3g12640
At3g12680
At3g12690
At3g12700
At3g12750
At3g12770
At3g12780
At3g12820
At3g12860
At3g12890
At3g12915
At3g12930
At3g12955
At3g12965
At3g12977
At3g12980
At3g12981
At3g12990
At3g13000
At3g13030
At3g13060
At3g13061
At3g13062
At3g13065
At3g13070
At3g13080
At3g13090
At3g13100
At3g13110
At3g13120
At3g13170
At3g13200
At3g13222
At3g13224
At3g13228
At3g13230
At3g13235
At3g13250
At3g13260
At3g13270
At3g13275
At3g13290
At3g13300
At3g13320
At3g13330
At3g13340
At3g13380
At3g13390
At3g13405
At3g13410
At3g13430
At3g13450
At3g13480
At3g13490
At3g13500
At3g13530
At3g13580
At3g13590
At3g13624
At3g13630
At3g13672
At3g13680
At3g13682
At3g13690
At3g13724
At3g13730
At3g13740
At3g13750
At3g13770
At3g13772
At3g13780
At3g13810
At3g13820
At3g13825
At3g13830
At3g13845
At3g13860
At3g13900
At3g13910
At3g13920
At3g13980
At3g14025
At3g14030
At3g14075
At3g14090
At3g14110
At3g14120
At3g14180
At3g14185
At3g14200
At3g14225
At3g14230
At3g14270
At3g14310
At3g14350
At3g14380
At3g14385
At3g14460
At3g14470
At3g14490
At3g14540
At3g14570
At3g14610
At3g14630
At3g14640
At3g14670
At3g14735
At3g14770
At3g14790
At3g14810
At3g14850
At3g14860
At3g14870
At3g14880
At3g14900
At3g14910
At3g14930
At3g14940
At3g14980
At3g15000
At3g15010
At3g15030
At3g15050
At3g15060
At3g15080
At3g15090
At3g15095
At3g15120
At3g15130
At3g15140
At3g15170
At3g15200
At3g15260
At3g15270
At3g15340
At3g15355
At3g15357
At3g15370
At3g15380
At3g15410
At3g15470
At3g15510
At3g15520
At3g15530
At3g15540
At3g15560
At3g15570
At3g15580
At3g15590
At3g15602
At3g15610
At3g15620
At3g15640
At3g15690
At3g15730
At3g15880
At3g15890
At3g15920
At3g15935
At3g15950
At3g15980
At3g15990
At3g16000
At3g16010
At3g16030
At3g16060
At3g16100
At3g16190
At3g16220
At3g16230
At3g16260
At3g16270
At3g16280
At3g16290
At3g16320
At3g16350
At3g16370
At3g16380
At3g16390
At3g16400
At3g16415
At3g16430
At3g16460
At3g16470
At3g16480
At3g16520
At3g16540
At3g16550
At3g16560
At3g16565
At3g16640
At3g16650
At3g16700
At3g16710
At3g16720
At3g16740
At3g16770
At3g16800
At3g16810
At3g16820
At3g16840
At3g16851
At3g16857
At3g16860
At3g16880
At3g16890
At3g16910
At3g16940
At3g17010
At3g17030
At3g17050
At3g17070
At3g17100
At3g17160
At3g17180
At3g17185
At3g17205
At3g17230
At3g17260
At3g17265
At3g17280
At3g17290
At3g17310
At3g17320
At3g17330
At3g17410
At3g17420
At3g17440
At3g17450
At3g17470
At3g17480
At3g17490
At3g17500
At3g17520
At3g17540
At3g17560
At3g17570
At3g17600
At3g17611
At3g17660
At3g17675
At3g17690
At3g17710
At3g17730
At3g17740
At3g17750
At3g17770
At3g17780
At3g17820
At3g17860
At3g17920
At3g17970
At3g18020
At3g18035
At3g18060
At3g18080
At3g18100
At3g18110
At3g18120
At3g18150
At3g18160
At3g18210
At3g18215
At3g18217
At3g18220
At3g18270
At3g18290
At3g18390
At3g18410
At3g18460
At3g18480
At3g18490
At3g18520
At3g18530
At3g18540
At3g18560
At3g18600
At3g18640
At3g18660
At3g18680
At3g18700
At3g18710
At3g18730
At3g18750
At3g18770
At3g18820
At3g18827
At3g18830
At3g18840
At3g18850
At3g18890
At3g18910
At3g18970
At3g18980
At3g19010
At3g19040
At3g19050
At3g19100
At3g19170
At3g19180
At3g19184
At3g19190
At3g19210
At3g19230
At3g19250
At3g19300
At3g19310
At3g19320
At3g19330
At3g19340
At3g19400
At3g19410
At3g19420
At3g19440
At3g19480
At3g19490
At3g19500
At3g19510
At3g19515
At3g19520
At3g19540
At3g19553
At3g19560
At3g19590
At3g19610
At3g19620
At3g19650
At3g19670
At3g19700
At3g19720
At3g19740
At3g19770
At3g19780
At3g19810
At3g19830
At3g19840
At3g19850
At3g19870
At3g19880
At3g19890
At3g19895
At3g19900
At3g19910
At3g19940
At3g19960
At3g19970
At3g20000
At3g20010
At3g20015
At3g20030
At3g20040
At3g20050
At3g20070
At3g20100
At3g20150
At3g20170
At3g20190
At3g20200
At3g20210
At3g20250
At3g20260
At3g20270
At3g20300
At3g20310
At3g20320
At3g20350
At3g20420
At3g20440
At3g20475
At3g20540
At3g20630
At3g20640
At3g20650
At3g20700
At3g20705
At3g20710
At3g20720
At3g20730
At3g20750
At3g20760
At3g20780
At3g20790
At3g20800
At3g20870
At3g20890
At3g20900
At3g20910
At3g20940
At3g20975
At3g21100
At3g21110
At3g21140
At3g21170
At3g21175
At3g21180
At3g21215
At3g21230
At3g21250
At3g21280
At3g21290
At3g21300
At3g21330
At3g21430
At3g21450
At3g21500
At3g21540
At3g21620
At3g21630
At3g21690
At3g21720
At3g21730
At3g21750
At3g21780
At3g21790
At3g21800
At3g21810
At3g21910
At3g21945
At3g21965
At3g21980
At3g22104
At3g22200
At3g22220
At3g22250
At3g22310
At3g22330
At3g22350
At3g22420
At3g22421
At3g22440
At3g22470
At3g22660
At3g22670
At3g22700
At3g22710
At3g22720
At3g22740
At3g22750
At3g22760
At3g22790
At3g22810
At3g22870
At3g22886
At3g22890
At3g22900
At3g22910
At3g22930
At3g22940
At3g22960
At3g23000
At3g23040
At3g23070
At3g23080
At3g23160
At3g23175
At3g23210
At3g23230
At3g23255
At3g23260
At3g23270
At3g23300
At3g23310
At3g23340
At3g23410
At3g23420
At3g23460
At3g23510
At3g23530
At3g23540
At3g23550
At3g23570
At3g23580
At3g23620
At3g23633
At3g23640
At3g23660
At3g23680
At3g23685
At3g23690
At3g23700
At3g23720
At3g23770
At3g23790
At3g23810
At3g23860
At3g23870
At3g23890
At3g23910
At3g23920
At3g23930
At3g23940
At3g23960
At3g23980
At3g23990
At3g24020
At3g24030
At3g24040
At3g24050
At3g24080
At3g24090
At3g24093
At3g24120
At3g24140
At3g24160
At3g24180
At3g24190
At3g24230
At3g24255
At3g24290
At3g24300
At3g24310
At3g24320
At3g24360
At3g24365
At3g24390
At3g24400
At3g24430
At3g24440
At3g24460
At3g24495
At3g24506
At3g24550
At3g24560
At3g24580
At3g24640
At3g24660
At3g24675
At3g24740
At3g24860
At3g24870
At3g24880
At3g24890
At3g24982
At3g25010
At3g25020
At3g25090
At3g25110
At3g25225
At3g25230
At3g25430
At3g25450
At3g25460
At3g25485
At3g25495
At3g25500
At3g25510
At3g25570
At3g25572
At3g25585
At3g25600
At3g25610
At3g25620
At3g25650
At3g25655
At3g25660
At3g25720
At3g25725
At3g25740
At3g25750
At3g25760
At3g25790
At3g25795
At3g25800
At3g25810
At3g25860
At3g25890
At3g25900
At3g25910
At3g25920
At3g25970
At3g25990
At3g26000
At3g26020
At3g26060
At3g26100
At3g26140
At3g26160
At3g26190
At3g26200
At3g26240
At3g26250
At3g26265
At3g26340
At3g26360
At3g26400
At3g26460
At3g26483
At3g26510
At3g26525
At3g26550
At3g26560
At3g26580
At3g26590
At3g26600
At3g26630
At3g26650
At3g26670
At3g26690
At3g26720
At3g26780
At3g26805
At3g26810
At3g26812
At3g26813
At3g26816
At3g26819
At3g26840
At3g26850
At3g26880
At3g26890
At3g26910
At3g26920
At3g26932
At3g26935
At3g26950
At3g26980
At3g27040
At3g27090
At3g27100
At3g27120
At3g27130
At3g27150
At3g27170
At3g27180
At3g27200
At3g27240
At3g27260
At3g27270
At3g27310
At3g27325
At3g27390
At3g27400
At3g27420
At3g27430
At3g27450
At3g27470
At3g27530
At3g27550
At3g27610
At3g27620
At3g27640
At3g27680
At3g27730
At3g27740
At3g27785
At3g27810
At3g27820
At3g27883
At3g27910
At3g27960
At3g27970
At3g27980
At3g27990
At3g28007
At3g28030
At3g28100
At3g28120
At3g28130
At3g28160
At3g28180
At3g28190
At3g28223
At3g28280
At3g28315
At3g28345
At3g28350
At3g28360
At3g28370
At3g28380
At3g28415
At3g28430
At3g28460
At3g28480
At3g28520
At3g28530
At3g28600
At3g28610
At3g28630
At3g28660
At3g28690
At3g28700
At3g28705
At3g28730
At3g28760
At3g28770
At3g28820
At3g28850
At3g28860
At3g28865
At3g28900
At3g28910
At3g28920
At3g28925
At3g28930
At3g28940
At3g28945
At3g28955
At3g29000
At3g29010
At3g29020
At3g29030
At3g29032
At3g29070
At3g29075
At3g29076
At3g29078
At3g29090
At3g29152
At3g29175
At3g29180
At3g29205
At3g29220
At3g29320
At3g29330
At3g29370
At3g29400
At3g29410
At3g29430
At3g29515
At3g29560
At3g29572
At3g29580
At3g29610
At3g29615
At3g29630
At3g29641
At3g29643
At3g29648
At3g29660
At3g29670
At3g29734
At3g29739
At3g29763
At3g29765
At3g29766
At3g29768
At3g29773
At3g29775
At3g29776
At3g29778
At3g29783
At3g29796
At3g29800
At3g30110
At3g30145
At3g30160
At3g30180
At3g30210
At3g30211
At3g30212
At3g30218
At3g30260
At3g30320
At3g30330
At3g30386
At3g30388
At3g30390
At3g30410
At3g30411
At3g30413
At3g30416
At3g30418
At3g30450
At3g30465
At3g30505
At3g30540
At3g30560
At3g30570
At3g30587
At3g30600
At3g30645
At3g30685
At3g30695
At3g30708
At3g30710
At3g30712
At3g30715
At3g30716
At3g30722
At3g30737
At3g30746
At3g30749
At3g30751
At3g30790
At3g30819
At3g30830
At3g30831
At3g30832
At3g30834
At3g30838
At3g30842
At3g30844
At3g30848
At3g30852
At3g30867
At3g31023
At3g31317
At3g31340
At3g31350
At3g31356
At3g31359
At3g31365
At3g31370
At3g31374
At3g31375
At3g31380
At3g31395
At3g31406
At3g31425
At3g31430
At3g31440
At3g31450
At3g31470
At3g31510
At3g31540
At3g31630
At3g31720
At3g31904
At3g31910
At3g31915
At3g31935
At3g31945
At3g31950
At3g31980
At3g32022
At3g32026
At3g32027
At3g32029
At3g32031
At3g32043
At3g32080
At3g32091
At3g32092
At3g32110
At3g32115
At3g32116
At3g32135
At3g32168
At3g32172
At3g32190
At3g32195
At3g32205
At3g32240
At3g32250
At3g32260
At3g32280
At3g32295
At3g32320
At3g32360
At3g32373
At3g32383
At3g32387
At3g32391
At3g32393
At3g32397
At3g32405
At3g32455
At3g32475
At3g32677
At3g32890
At3g32893
At3g32894
At3g32895
At3g32897
At3g32901
At3g32910
At3g32917
At3g32920
At3g32950
At3g32964
At3g32966
At3g32975
At3g32990
At3g33002
At3g33010
At3g33055
At3g33058
At3g33069
At3g33071
At3g33076
At3g33079
At3g33084
At3g33106
At3g33109
At3g33118
At3g33121
At3g33133
At3g33136
At3g33139
At3g33142
At3g33148
At3g33151
At3g33178
At3g33181
At3g33201
At3g33235
At3g33293
At3g33520
At3g33530
At3g33565
At3g33595
At3g37820
At3g39230
At3g42054
At3g42057
At3g42065
At3g42130
At3g42150
At3g42155
At3g42190
At3g42206
At3g42220
At3g42230
At3g42240
At3g42256
At3g42280
At3g42310
At3g42320
At3g42350
At3g42386
At3g42420
At3g42431
At3g42434
At3g42450
At3g42476
At3g42478
At3g42553
At3g42580
At3g42640
At3g42645
At3g42650
At3g42660
At3g42670
At3g42690
At3g42700
At3g42712
At3g42716
At3g42720
At3g42721
At3g42727
At3g42730
At3g42783
At3g42791
At3g42792
At3g42794
At3g42796
At3g42798
At3g42806
At3g42820
At3g42836
At3g42850
At3g42880
At3g42883
At3g42886
At3g42890
At3g42900
At3g42910
At3g42916
At3g42935
At3g42950
At3g42996
At3g43000
At3g43005
At3g43050
At3g43080
At3g43090
At3g43110
At3g43120
At3g43126
At3g43141
At3g43144
At3g43146
At3g43156
At3g43175
At3g43190
At3g43205
At3g43220
At3g43230
At3g43240
At3g43300
At3g43302
At3g43310
At3g43315
At3g43330
At3g43352
At3g43356
At3g43358
At3g43390
At3g43420
At3g43425
At3g43442
At3g43460
At3g43505
At3g43510
At3g43520
At3g43540
At3g43546
At3g43566
At3g43570
At3g43610
At3g43622
At3g43625
At3g43640
At3g43650
At3g43652
At3g43670
At3g43675
At3g43681
At3g43684
At3g43686
At3g43688
At3g43715
At3g43740
At3g43790
At3g43825
At3g43826
At3g43835
At3g43860
At3g43867
At3g43950
At3g43955
At3g44050
At3g44080
At3g44110
At3g44120
At3g44200
At3g44205
At3g44235
At3g44240
At3g44274
At3g44290
At3g44330
At3g44340
At3g44370
At3g44400
At3g44425
At3g44480
At3g44490
At3g44510
At3g44550
At3g44590
At3g44600
At3g44605
At3g44610
At3g44630
At3g44650
At3g44670
At3g44680
At3g44690
At3g44705
At3g44713
At3g44765
At3g44783
At3g44790
At3g44805
At3g44830
At3g44840
At3g44850
At3g44860
At3g44870
At3g44880
At3g44890
At3g44910
At3g44940
At3g44970
At3g45010
At3g45020
At3g45090
At3g45095
At3g45100
At3g45130
At3g45240
At3g45242
At3g45253
At3g45270
At3g45280
At3g45300
At3g45310
At3g45350
At3g45480
At3g45500
At3g45550
At3g45560
At3g45620
At3g45630
At3g45670
At3g45680
At3g45690
At3g45720
At3g45760
At3g45770
At3g45800
At3g45820
At3g45850
At3g45860
At3g45890
At3g45940
At3g45990
At3g46000
At3g46060
At3g46090
At3g46100
At3g46130
At3g46160
At3g46183
At3g46200
At3g46210
At3g46220
At3g46240
At3g46320
At3g46330
At3g46350
At3g46375
At3g46440
At3g46450
At3g46510
At3g46530
At3g46540
At3g46560
At3g46610
At3g46630
At3g46660
At3g46700
At3g46720
At3g46730
At3g46760
At3g46790
At3g46850
At3g46910
At3g46920
At3g46940
At3g46960
At3g46970
At3g47050
At3g47060
At3g47110
At3g47150
At3g47170
At3g47190
At3g47220
At3g47230
At3g47270
At3g47310
At3g47330
At3g47340
At3g47350
At3g47360
At3g47370
At3g47390
At3g47460
At3g47470
At3g47490
At3g47510
At3g47560
At3g47580
At3g47600
At3g47620
At3g47630
At3g47640
At3g47675
At3g47680
At3g47690
At3g47750
At3g47770
At3g47790
At3g47810
At3g47820
At3g47870
At3g47890
At3g47910
At3g47990
At3g48030
At3g48040
At3g48050
At3g48057
At3g48060
At3g48070
At3g48115
At3g48120
At3g48185
At3g48190
At3g48195
At3g48200
At3g48201
At3g48210
At3g48250
At3g48346
At3g48370
At3g48380
At3g48390
At3g48420
At3g48460
At3g48520
At3g48580
At3g48600
At3g48610
At3g48670
At3g48700
At3g48770
At3g48790
At3g48800
At3g48830
At3g48840
At3g48850
At3g48860
At3g48880
At3g48900
At3g48930
At3g48950
At3g48990
At3g49000
At3g49040
At3g49050
At3g49055
At3g49140
At3g49150
At3g49160
At3g49162
At3g49200
At3g49240
At3g49310
At3g49380
At3g49400
At3g49410
At3g49430
At3g49510
At3g49520
At3g49540
At3g49580
At3g49590
At3g49600
At3g49601
At3g49650
At3g49690
At3g49720
At3g49730
At3g49740
At3g49780
At3g49830
At3g49832
At3g49900
At3g49910
At3g50000
At3g50060
At3g50090
At3g50110
At3g50140
At3g50150
At3g50210
At3g50240
At3g50260
At3g50300
At3g50310
At3g50370
At3g50380
At3g50390
At3g50400
At3g50530
At3g50550
At3g50560
At3g50590
At3g50670
At3g50700
At3g50780
At3g50790
At3g50800
At3g50860
At3g50870
At3g50910
At3g50950
At3g51000
At3g51050
At3g51060
At3g51075
At3g51110
At3g51120
At3g51150
At3g51270
At3g51290
At3g51300
At3g51310
At3g51325
At3g51330
At3g51340
At3g51375
At3g51430
At3g51480
At3g51510
At3g51550
At3g51620
At3g51640
At3g51650
At3g51700
At3g51800
At3g51810
At3g51820
At3g51840
At3g51850
At3g51895
At3g51910
At3g51940
At3g51970
At3g51990
At3g52010
At3g52030
At3g52072
At3g52080
At3g52250
At3g52260
At3g52280
At3g52290
At3g52420
At3g52430
At3g52490
At3g52535
At3g52590
At3g52600
At3g52605
At3g52610
At3g52680
At3g52750
At3g52770
At3g52850
At3g52880
At3g52890
At3g52910
At3g52940
At3g52950
At3g53010
At3g53030
At3g53040
At3g53080
At3g53090
At3g53190
At3g53230
At3g53270
At3g53280
At3g53300
At3g53310
At3g53320
At3g53360
At3g53390
At3g53410
At3g53460
At3g53490
At3g53520
At3g53570
At3g53580
At3g53640
At3g53680
At3g53720
At3g53760
At3g53780
At3g53790
At3g53830
At3g53850
At3g53880
At3g53930
At3g53940
At3g54020
At3g54030
At3g54080
At3g54130
At3g54160
At3g54170
At3g54230
At3g54260
At3g54270
At3g54280
At3g54290
At3g54300
At3g54350
At3g54360
At3g54363
At3g54390
At3g54430
At3g54440
At3g54450
At3g54460
At3g54510
At3g54520
At3g54540
At3g54560
At3g54580
At3g54600
At3g54610
At3g54650
At3g54700
At3g54750
At3g54770
At3g54780
At3g54800
At3g54850
At3g54860
At3g54950
At3g54970
At3g54980
At3g54990
At3g55000
At3g55010
At3g55020
At3g55060
At3g55080
At3g55090
At3g55110
At3g55120
At3g55160
At3g55190
At3g55240
At3g55280
At3g55340
At3g55350
At3g55370
At3g55380
At3g55410
At3g55450
At3g55460
At3g55512
At3g55530
At3g55560
At3g55590
At3g55610
At3g55620
At3g55630
At3g55640
At3g55660
At3g55670
At3g55720
At3g55734
At3g55740
At3g55800
At3g55860
At3g55870
At3g55880
At3g55890
At3g55920
At3g55940
At3g55950
At3g56000
At3g56020
At3g56080
At3g56100
At3g56110
At3g56150
At3g56200
At3g56270
At3g56277
At3g56310
At3g56340
At3g56360
At3g56408
At3g56410
At3g56440
At3g56480
At3g56490
At3g56590
At3g56600
At3g56630
At3g56640
At3g56690
At3g56780
At3g56820
At3g56860
At3g56870
At3g56880
At3g56920
At3g56970
At3g56980
At3g56990
At3g57020
At3g57050
At3g57190
At3g57200
At3g57230
At3g57240
At3g57290
At3g57300
At3g57330
At3g57410
At3g57430
At3g57460
At3g57470
At3g57480
At3g57510
At3g57540
At3g57570
At3g57586
At3g57600
At3g57610
At3g57630
At3g57660
At3g57670
At3g57730
At3g57750
At3g57790
At3g57870
At3g57880
At3g57890
At3g57920
At3g57990
At3g58030
At3g58070
At3g58090
At3g58110
At3g58130
At3g58140
At3g58150
At3g58260
At3g58270
At3g58280
At3g58300
At3g58320
At3g58350
At3g58420
At3g58430
At3g58450
At3g58460
At3g58490
At3g58500
At3g58530
At3g58560
At3g58570
At3g58590
At3g58610
At3g58640
At3g58660
At3g58680
At3g58710
At3g58730
At3g58740
At3g58750
At3g58760
At3g58780
At3g58790
At3g58820
At3g58860
At3g58950
At3g58980
At3g58990
At3g59000
At3g59050
At3g59052
At3g59080
At3g59100
At3g59190
At3g59210
At3g59220
At3g59250
At3g59280
At3g59300
At3g59360
At3g59420
At3g59450
At3g59455
At3g59470
At3g59490
At3g59540
At3g59570
At3g59580
At3g59600
At3g59620
At3g59660
At3g59680
At3g59695
At3g59780
At3g59790
At3g59810
At3g59820
At3g59845
At3g59880
At3g59884
At3g59920
At3g59970
At3g59990
At3g60050
At3g60070
At3g60100
At3g60140
At3g60190
At3g60200
At3g60245
At3g60250
At3g60260
At3g60300
At3g60330
At3g60380
At3g60390
At3g60400
At3g60460
At3g60470
At3g60500
At3g60510
At3g60565
At3g60580
At3g60590
At3g60600
At3g60630
At3g60640
At3g60670
At3g60680
At3g60720
At3g60740
At3g60760
At3g60860
At3g60870
At3g60920
At3g60950
At3g60957
At3g60960
At3g60961
At3g60965
At3g60980
At3g61030
At3g61040
At3g61060
At3g61070
At3g61080
At3g61120
At3g61130
At3g61140
At3g61150
At3g61160
At3g61170
At3g61180
At3g61185
At3g61250
At3g61270
At3g61300
At3g61310
At3g61330
At3g61340
At3g61400
At3g61415
At3g61420
At3g61440
At3g61450
At3g61460
At3g61480
At3g61540
At3g61570
At3g61620
At3g61680
At3g61700
At3g61710
At3g61730
At3g61740
At3g61780
At3g61810
At3g61820
At3g61880
At3g61960
At3g62030
At3g62090
At3g62110
At3g62120
At3g62130
At3g62180
At3g62220
At3g62240
At3g62260
At3g62270
At3g62300
At3g62340
At3g62360
At3g62400
At3g62470
At3g62490
At3g62520
At3g62540
At3g62610
At3g62650
At3g62690
At3g62700
At3g62710
At3g62720
At3g62725
At3g62750
At3g62770
At3g62830
At3g62860
At3g62890
At3g62900
At3g62910
At3g62930
At3g62980
At3g63030
At3g63050
At3g63070
At3g63088
At3g63180
At3g63190
At3g63220
At3g63240
At3g63260
At3g63270
At3g63280
At3g63290
At3g63340
At3g63400
At3g63440
At3g63460
At3g63500
At3g63530
At3g66658
At4g00020
At4g00026
At4g00050
At4g00090
At4g00150
At4g00160
At4g00170
At4g00200
At4g00236
At4g00238
At4g00260
At4g00310
At4g00320
At4g00335
At4g00355
At4g00370
At4g00380
At4g00400
At4g00416
At4g00420
At4g00430
At4g00440
At4g00450
At4g00467
At4g00500
At4g00520
At4g00530
At4g00550
At4g00570
At4g00580
At4g00610
At4g00620
At4g00630
At4g00680
At4g00690
At4g00700
At4g00710
At4g00720
At4g00755
At4g00760
At4g00790
At4g00830
At4g00850
At4g00860
At4g00880
At4g00885
At4g00893
At4g00930
At4g00975
At4g00980
At4g01020
At4g01026
At4g01030
At4g01037
At4g01040
At4g01050
At4g01070
At4g01080
At4g01090
At4g01100
At4g01110
At4g01120
At4g01150
At4g01170
At4g01180
At4g01210
At4g01220
At4g01270
At4g01280
At4g01310
At4g01320
At4g01360
At4g01380
At4g01400
At4g01460
At4g01490
At4g01515
At4g01520
At4g01525
At4g01533
At4g01540
At4g01550
At4g01570
At4g01575
At4g01580
At4g01600
At4g01690
At4g01740
At4g01750
At4g01770
At4g01800
At4g01860
At4g01895
At4g01897
At4g01910
At4g01915
At4g01925
At4g01930
At4g01935
At4g01940
At4g01960
At4g01970
At4g02010
At4g02020
At4g02030
At4g02070
At4g02075
At4g02110
At4g02120
At4g02130
At4g02140
At4g02150
At4g02180
At4g02190
At4g02220
At4g02235
At4g02260
At4g02280
At4g02290
At4g02310
At4g02330
At4g02380
At4g02390
At4g02425
At4g02430
At4g02440
At4g02450
At4g02460
At4g02480
At4g02530
At4g02560
At4g02570
At4g02580
At4g02620
At4g02660
At4g02680
At4g02700
At4g02770
At4g02780
At4g02800
At4g02810
At4g02850
At4g02880
At4g02900
At4g02930
At4g02940
At4g02960
At4g02990
At4g03030
At4g03038
At4g03040
At4g03050
At4g03060
At4g03070
At4g03080
At4g03100
At4g03115
At4g03190
At4g03210
At4g03220
At4g03230
At4g03240
At4g03250
At4g03260
At4g03290
At4g03300
At4g03310
At4g03340
At4g03380
At4g03390
At4g03410
At4g03415
At4g03420
At4g03430
At4g03438
At4g03450
At4g03460
At4g03510
At4g03520
At4g03550
At4g03560
At4g03566
At4g03580
At4g03590
At4g03620
At4g03650
At4g03690
At4g03710
At4g03770
At4g03775
At4g03795
At4g03800
At4g03811
At4g03816
At4g03823
At4g03840
At4g03850
At4g03900
At4g03910
At4g03920
At4g03935
At4g03940
At4g03950
At4g03981
At4g03990
At4g04000
At4g04040
At4g04050
At4g04110
At4g04130
At4g04140
At4g04145
At4g04157
At4g04170
At4g04190
At4g04245
At4g04250
At4g04255
At4g04273
At4g04280
At4g04290
At4g04296
At4g04313
At4g04315
At4g04316
At4g04340
At4g04350
At4g04370
At4g04375
At4g04392
At4g04395
At4g04402
At4g04404
At4g04408
At4g04420
At4g04426
At4g04450
At4g04470
At4g04480
At4g04490
At4g04520
At4g04525
At4g04540
At4g04545
At4g04547
At4g04550
At4g04560
At4g04590
At4g04600
At4g04614
At4g04630
At4g04632
At4g04635
At4g04640
At4g04650
At4g04670
At4g04680
At4g04693
At4g04695
At4g04700
At4g04770
At4g04780
At4g04790
At4g04800
At4g04810
At4g04820
At4g04830
At4g04850
At4g04885
At4g04890
At4g04910
At4g04930
At4g04940
At4g04950
At4g04953
At4g04955
At4g04960
At4g04970
At4g04985
At4g05000
At4g05020
At4g05040
At4g05076
At4g05080
At4g05090
At4g05091
At4g05100
At4g05120
At4g05140
At4g05190
At4g05230
At4g05280
At4g05306
At4g05390
At4g05410
At4g05420
At4g05430
At4g05470
At4g05490
At4g05500
At4g05520
At4g05523
At4g05570
At4g05581
At4g05582
At4g05585
At4g05586
At4g05587
At4g05591
At4g05592
At4g05610
At4g05613
At4g05633
At4g05635
At4g05640
At4g06485
At4g06487
At4g06491
At4g06496
At4g06499
At4g06500
At4g06506
At4g06509
At4g06513
At4g06518
At4g06522
At4g06524
At4g06526
At4g06527
At4g06528
At4g06535
At4g06538
At4g06539
At4g06540
At4g06544
At4g06546
At4g06547
At4g06550
At4g06553
At4g06554
At4g06556
At4g06560
At4g06566
At4g06567
At4g06572
At4g06578
At4g06579
At4g06581
At4g06584
At4g06587
At4g06588
At4g06589
At4g06590
At4g06596
At4g06598
At4g06602
At4g06604
At4g06606
At4g06608
At4g06609
At4g06613
At4g06628
At4g06630
At4g06634
At4g06644
At4g06650
At4g06652
At4g06656
At4g06658
At4g06660
At4g06666
At4g06670
At4g06674
At4g06676
At4g06682
At4g06684
At4g06692
At4g06694
At4g06697
At4g06704
At4g06714
At4g06718
At4g06726
At4g06748
At4g07031
At4g07310
At4g07315
At4g07334
At4g07338
At4g07410
At4g07415
At4g07452
At4g07454
At4g07456
At4g07460
At4g07490
At4g07491
At4g07498
At4g07502
At4g07504
At4g07507
At4g07519
At4g07530
At4g07540
At4g07550
At4g07560
At4g07566
At4g07570
At4g07580
At4g07586
At4g07600
At4g07630
At4g07660
At4g07662
At4g07664
At4g07668
At4g07703
At4g07725
At4g07733
At4g07742
At4g07744
At4g07747
At4g07780
At4g07790
At4g07795
At4g07800
At4g07810
At4g07846
At4g07850
At4g07856
At4g07915
At4g07932
At4g07933
At4g07937
At4g07938
At4g07940
At4g07941
At4g07942
At4g07947
At4g07967
At4g07970
At4g07990
At4g08000
At4g08016
At4g08020
At4g08022
At4g08040
At4g08053
At4g08054
At4g08060
At4g08080
At4g08090
At4g08091
At4g08092
At4g08096
At4g08097
At4g08099
At4g08100
At4g08101
At4g08103
At4g08105
At4g08109
At4g08110
At4g08111
At4g08112
At4g08115
At4g08116
At4g08131
At4g08140
At4g08210
At4g08230
At4g08262
At4g08270
At4g08300
At4g08320
At4g08330
At4g08340
At4g08350
At4g08405
At4g08430
At4g08460
At4g08470
At4g08480
At4g08485
At4g08500
At4g08510
At4g08530
At4g08540
At4g08550
At4g08560
At4g08580
At4g08590
At4g08600
At4g08602
At4g08610
At4g08620
At4g08650
At4g08670
At4g08685
At4g08690
At4g08692
At4g08710
At4g08720
At4g08730
At4g08760
At4g08765
At4g08790
At4g08850
At4g08870
At4g08876
At4g08880
At4g08890
At4g08900
At4g08910
At4g08930
At4g08940
At4g08970
At4g08990
At4g09000
At4g09012
At4g09040
At4g09060
At4g09080
At4g09100
At4g09140
At4g09143
At4g09160
At4g09313
At4g09316
At4g09370
At4g09380
At4g09400
At4g09425
At4g09430
At4g09440
At4g09455
At4g09460
At4g09500
At4g09570
At4g09590
At4g09595
At4g09620
At4g09625
At4g09630
At4g09640
At4g09650
At4g09660
At4g09680
At4g09700
At4g09730
At4g09740
At4g09745
At4g09790
At4g09795
At4g09820
At4g09830
At4g09870
At4g09920
At4g09965
At4g09987
At4g09990
At4g10040
At4g10050
At4g10110
At4g10120
At4g10140
At4g10170
At4g10180
At4g10190
At4g10200
At4g10210
At4g10300
At4g10310
At4g10320
At4g10345
At4g10360
At4g10370
At4g10380
At4g10390
At4g10400
At4g10430
At4g10440
At4g10460
At4g10465
At4g10510
At4g10520
At4g10540
At4g10550
At4g10560
At4g10570
At4g10590
At4g10603
At4g10730
At4g10740
At4g10760
At4g10770
At4g10780
At4g10830
At4g10840
At4g10850
At4g10860
At4g10865
At4g10890
At4g10920
At4g10940
At4g10955
At4g10960
At4g10970
At4g11000
At4g11030
At4g11040
At4g11090
At4g11120
At4g11150
At4g11160
At4g11190
At4g11200
At4g11210
At4g11230
At4g11250
At4g11260
At4g11270
At4g11320
At4g11330
At4g11340
At4g11350
At4g11400
At4g11410
At4g11420
At4g11430
At4g11450
At4g11460
At4g11470
At4g11480
At4g11530
At4g11560
At4g11590
At4g11640
At4g11660
At4g11670
At4g11680
At4g11690
At4g11710
At4g11730
At4g11745
At4g11790
At4g11800
At4g11810
At4g11850
At4g11860
At4g11880
At4g11890
At4g11900
At4g11911
At4g11980
At4g11990
At4g12000
At4g12010
At4g12020
At4g12040
At4g12050
At4g12080
At4g12100
At4g12110
At4g12120
At4g12170
At4g12180
At4g12240
At4g12270
At4g12275
At4g12320
At4g12350
At4g12390
At4g12400
At4g12430
At4g12432
At4g12530
At4g12560
At4g12600
At4g12610
At4g12620
At4g12640
At4g12650
At4g12710
At4g12720
At4g12740
At4g12750
At4g12770
At4g12780
At4g12830
At4g12910
At4g12990
At4g13020
At4g13030
At4g13060
At4g13070
At4g13075
At4g13100
At4g13120
At4g13130
At4g13220
At4g13240
At4g13250
At4g13251
At4g13253
At4g13255
At4g13257
At4g13259
At4g13270
At4g13290
At4g13345
At4g13350
At4g13360
At4g13400
At4g13420
At4g13480
At4g13494
At4g13495
At4g13510
At4g13540
At4g13550
At4g13555
At4g13560
At4g13564
At4g13570
At4g13575
At4g13580
At4g13590
At4g13600
At4g13610
At4g13620
At4g13640
At4g13650
At4g13670
At4g13700
At4g13720
At4g13730
At4g13750
At4g13760
At4g13810
At4g13870
At4g13885
At4g13890
At4g13900
At4g13920
At4g13930
At4g13940
At4g13970
At4g13990
At4g14030
At4g14070
At4g14090
At4g14104
At4g14130
At4g14140
At4g14147
At4g14150
At4g14165
At4g14180
At4g14190
At4g14200
At4g14240
At4g14270
At4g14280
At4g14290
At4g14300
At4g14305
At4g14330
At4g14340
At4g14342
At4g14350
At4g14370
At4g14385
At4g14390
At4g14400
At4g14410
At4g14420
At4g14455
At4g14480
At4g14500
At4g14504
At4g14510
At4g14570
At4g14610
At4g14615
At4g14620
At4g14622
At4g14640
At4g14650
At4g14660
At4g14680
At4g14690
At4g14710
At4g14716
At4g14740
At4g14750
At4g14770
At4g14790
At4g14810
At4g14811
At4g14815
At4g14820
At4g14860
At4g14920
At4g14930
At4g14950
At4g14965
At4g15000
At4g15020
At4g15030
At4g15050
At4g15053
At4g15060
At4g15080
At4g15100
At4g15160
At4g15180
At4g15210
At4g15215
At4g15230
At4g15233
At4g15236
At4g15240
At4g15270
At4g15300
At4g15310
At4g15330
At4g15340
At4g15350
At4g15370
At4g15410
At4g15417
At4g15420
At4g15430
At4g15440
At4g15475
At4g15480
At4g15500
At4g15530
At4g15545
At4g15550
At4g15570
At4g15630
At4g15660
At4g15670
At4g15710
At4g15720
At4g15760
At4g15780
At4g15790
At4g15802
At4g15870
At4g15880
At4g15885
At4g15930
At4g15940
At4g15960
At4g16008
At4g16010
At4g16020
At4g16060
At4g16070
At4g16080
At4g16130
At4g16144
At4g16146
At4g16250
At4g16280
At4g16310
At4g16340
At4g16350
At4g16400
At4g16442
At4g16444
At4g16470
At4g16510
At4g16520
At4g16530
At4g16540
At4g16550
At4g16560
At4g16570
At4g16580
At4g16610
At4g16630
At4g16640
At4g16670
At4g16710
At4g16720
At4g16745
At4g16750
At4g16765
At4g16770
At4g16780
At4g16810
At4g16820
At4g16830
At4g16835
At4g16845
At4g16860
At4g16880
At4g16890
At4g16900
At4g16910
At4g16920
At4g16930
At4g16940
At4g16950
At4g16960
At4g16970
At4g16990
At4g17010
At4g17030
At4g17040
At4g17060
At4g17070
At4g17098
At4g17100
At4g17140
At4g17150
At4g17180
At4g17200
At4g17210
At4g17220
At4g17230
At4g17250
At4g17260
At4g17270
At4g17310
At4g17340
At4g17350
At4g17370
At4g17380
At4g17390
At4g17410
At4g17430
At4g17440
At4g17450
At4g17453
At4g17480
At4g17483
At4g17486
At4g17500
At4g17540
At4g17550
At4g17565
At4g17580
At4g17585
At4g17590
At4g17610
At4g17616
At4g17620
At4g17650
At4g17680
At4g17700
At4g17710
At4g17720
At4g17730
At4g17740
At4g17750
At4g17785
At4g17800
At4g17820
At4g17840
At4g17900
At4g17915
At4g17940
At4g17950
At4g17960
At4g17970
At4g17980
At4g18020
At4g18030
At4g18060
At4g18100
At4g18120
At4g18140
At4g18180
At4g18250
At4g18260
At4g18270
At4g18280
At4g18290
At4g18300
At4g18320
At4g18340
At4g18360
At4g18390
At4g18410
At4g18440
At4g18465
At4g18470
At4g18490
At4g18530
At4g18550
At4g18570
At4g18580
At4g18680
At4g18690
At4g18730
At4g18770
At4g18780
At4g18890
At4g18905
At4g18910
At4g18930
At4g18990
At4g19030
At4g19040
At4g19050
At4g19070
At4g19080
At4g19090
At4g19100
At4g19110
At4g19112
At4g19160
At4g19200
At4g19210
At4g19300
At4g19320
At4g19350
At4g19395
At4g19410
At4g19440
At4g19490
At4g19500
At4g19510
At4g19515
At4g19520
At4g19530
At4g19540
At4g19560
At4g19570
At4g19600
At4g19620
At4g19640
At4g19710
At4g19820
At4g19830
At4g19840
At4g19850
At4g19860
At4g19900
At4g19950
At4g19960
At4g20000
At4g20020
At4g20060
At4g20070
At4g20080
At4g20090
At4g20110
At4g20130
At4g20140
At4g20150
At4g20180
At4g20200
At4g20210
At4g20220
At4g20230
At4g20270
At4g20280
At4g20340
At4g20360
At4g20362
At4g20370
At4g20380
At4g20400
At4g20430
At4g20440
At4g20450
At4g20510
At4g20715
At4g20720
At4g20725
At4g20730
At4g20780
At4g20810
At4g20820
At4g20850
At4g20870
At4g20880
At4g20890
At4g20910
At4g20920
At4g21020
At4g21060
At4g21065
At4g21100
At4g21120
At4g21150
At4g21215
At4g21220
At4g21260
At4g21270
At4g21320
At4g21360
At4g21362
At4g21363
At4g21370
At4g21400
At4g21410
At4g21420
At4g21430
At4g21440
At4g21450
At4g21470
At4g21490
At4g21510
At4g21520
At4g21530
At4g21550
At4g21560
At4g21630
At4g21660
At4g21670
At4g21700
At4g21710
At4g21720
At4g21750
At4g21770
At4g21790
At4g21800
At4g21865
At4g21870
At4g21880
At4g21910
At4g21920
At4g21940
At4g21990
At4g22010
At4g22020
At4g22040
At4g22050
At4g22060
At4g22080
At4g22090
At4g22140
At4g22150
At4g22180
At4g22200
At4g22235
At4g22300
At4g22320
At4g22340
At4g22370
At4g22380
At4g22415
At4g22460
At4g22510
At4g22520
At4g22540
At4g22560
At4g22590
At4g22592
At4g22620
At4g22630
At4g22680
At4g22740
At4g22745
At4g22756
At4g22790
At4g22800
At4g22820
At4g22860
At4g22870
At4g22890
At4g22900
At4g22910
At4g22930
At4g22950
At4g22960
At4g22970
At4g22990
At4g23000
At4g23010
At4g23030
At4g23040
At4g23050
At4g23090
At4g23100
At4g23130
At4g23140
At4g23150
At4g23160
At4g23180
At4g23200
At4g23210
At4g23240
At4g23250
At4g23260
At4g23290
At4g23300
At4g23320
At4g23330
At4g23340
At4g23360
At4g23370
At4g23375
At4g23420
At4g23440
At4g23460
At4g23470
At4g23500
At4g23510
At4g23530
At4g23540
At4g23550
At4g23560
At4g23570
At4g23620
At4g23640
At4g23660
At4g23713
At4g23730
At4g23760
At4g23770
At4g23840
At4g23860
At4g23910
At4g23920
At4g23950
At4g23990
At4g24000
At4g24010
At4g24040
At4g24050
At4g24080
At4g24090
At4g24140
At4g24150
At4g24160
At4g24170
At4g24190
At4g24200
At4g24230
At4g24240
At4g24270
At4g24280
At4g24290
At4g24310
At4g24320
At4g24330
At4g24400
At4g24415
At4g24450
At4g24460
At4g24470
At4g24480
At4g24520
At4g24540
At4g24580
At4g24610
At4g24620
At4g24630
At4g24660
At4g24680
At4g24690
At4g24710
At4g24740
At4g24750
At4g24760
At4g24810
At4g24840
At4g24860
At4g24890
At4g24930
At4g24940
At4g24960
At4g24970
At4g24990
At4g25010
At4g25070
At4g25110
At4g25120
At4g25170
At4g25210
At4g25220
At4g25230
At4g25240
At4g25270
At4g25280
At4g25290
At4g25300
At4g25315
At4g25330
At4g25360
At4g25410
At4g25433
At4g25440
At4g25450
At4g25470
At4g25515
At4g25520
At4g25530
At4g25540
At4g25560
At4g25570
At4g25630
At4g25640
At4g25660
At4g25680
At4g25700
At4g25720
At4g25730
At4g25740
At4g25770
At4g25835
At4g25940
At4g25960
At4g25970
At4g25980
At4g26000
At4g26020
At4g26080
At4g26095
At4g26110
At4g26180
At4g26210
At4g26220
At4g26230
At4g26255
At4g26270
At4g26288
At4g26300
At4g26310
At4g26320
At4g26350
At4g26360
At4g26380
At4g26390
At4g26400
At4g26420
At4g26430
At4g26450
At4g26460
At4g26466
At4g26480
At4g26550
At4g26555
At4g26580
At4g26590
At4g26600
At4g26630
At4g26650
At4g26660
At4g26680
At4g26700
At4g26710
At4g26770
At4g26800
At4g26820
At4g26830
At4g26840
At4g26850
At4g26930
At4g26950
At4g26965
At4g27010
At4g27020
At4g27110
At4g27120
At4g27180
At4g27190
At4g27220
At4g27250
At4g27260
At4g27270
At4g27290
At4g27310
At4g27330
At4g27340
At4g27350
At4g27370
At4g27430
At4g27450
At4g27510
At4g27520
At4g27540
At4g27550
At4g27580
At4g27585
At4g27590
At4g27595
At4g27600
At4g27610
At4g27620
At4g27640
At4g27650
At4g27680
At4g27690
At4g27700
At4g27720
At4g27730
At4g27760
At4g27765
At4g27820
At4g27830
At4g27850
At4g27870
At4g27900
At4g27910
At4g27940
At4g28000
At4g28010
At4g28020
At4g28040
At4g28080
At4g28130
At4g28200
At4g28260
At4g28270
At4g28310
At4g28320
At4g28350
At4g28360
At4g28365
At4g28370
At4g28390
At4g28395
At4g28397
At4g28410
At4g28430
At4g28470
At4g28510
At4g28520
At4g28540
At4g28550
At4g28570
At4g28580
At4g28600
At4g28610
At4g28620
At4g28660
At4g28690
At4g28700
At4g28710
At4g28720
At4g28760
At4g28780
At4g28830
At4g28860
At4g28890
At4g28950
At4g28960
At4g28970
At4g28980
At4g29000
At4g29010
At4g29030
At4g29040
At4g29060
At4g29070
At4g29100
At4g29103
At4g29110
At4g29130
At4g29140
At4g29170
At4g29180
At4g29230
At4g29270
At4g29340
At4g29350
At4g29380
At4g29420
At4g29430
At4g29440
At4g29450
At4g29490
At4g29520
At4g29540
At4g29560
At4g29570
At4g29590
At4g29600
At4g29610
At4g29620
At4g29630
At4g29680
At4g29690
At4g29720
At4g29730
At4g29740
At4g29770
At4g29790
At4g29810
At4g29900
At4g29910
At4g29930
At4g29950
At4g29990
At4g30000
At4g30050
At4g30060
At4g30080
At4g30090
At4g30110
At4g30120
At4g30130
At4g30150
At4g30160
At4g30190
At4g30210
At4g30300
At4g30310
At4g30330
At4g30340
At4g30370
At4g30430
At4g30440
At4g30460
At4g30470
At4g30480
At4g30490
At4g30500
At4g30510
At4g30530
At4g30550
At4g30600
At4g30610
At4g30620
At4g30660
At4g30690
At4g30700
At4g30710
At4g30720
At4g30750
At4g30770
At4g30790
At4g30820
At4g30825
At4g30830
At4g30840
At4g30860
At4g30870
At4g30910
At4g30935
At4g30950
At4g30960
At4g30975
At4g30990
At4g30991
At4g30996
At4g31030
At4g31040
At4g31050
At4g31140
At4g31150
At4g31160
At4g31170
At4g31200
At4g31210
At4g31240
At4g31250
At4g31260
At4g31340
At4g31360
At4g31390
At4g31410
At4g31420
At4g31430
At4g31440
At4g31450
At4g31460
At4g31480
At4g31490
At4g31510
At4g31520
At4g31540
At4g31570
At4g31590
At4g31610
At4g31615
At4g31630
At4g31640
At4g31680
At4g31690
At4g31720
At4g31740
At4g31750
At4g31760
At4g31770
At4g31780
At4g31790
At4g31800
At4g31805
At4g31810
At4g31820
At4g31830
At4g31850
At4g31860
At4g31870
At4g31900
At4g31910
At4g31930
At4g31950
At4g32000
At4g32020
At4g32030
At4g32050
At4g32060
At4g32070
At4g32120
At4g32130
At4g32140
At4g32150
At4g32160
At4g32175
At4g32190
At4g32200
At4g32212
At4g32220
At4g32290
At4g32320
At4g32330
At4g32342
At4g32360
At4g32375
At4g32390
At4g32410
At4g32420
At4g32430
At4g32440
At4g32450
At4g32480
At4g32500
At4g32510
At4g32520
At4g32551
At4g32570
At4g32590
At4g32605
At4g32640
At4g32650
At4g32680
At4g32700
At4g32717
At4g32780
At4g32785
At4g32790
At4g32810
At4g32820
At4g32840
At4g32850
At4g32880
At4g32900
At4g32910
At4g32920
At4g32940
At4g32950
At4g32970
At4g32980
At4g33000
At4g33010
At4g33020
At4g33050
At4g33060
At4g33080
At4g33090
At4g33100
At4g33130
At4g33150
At4g33200
At4g33210
At4g33230
At4g33240
At4g33280
At4g33290
At4g33300
At4g33330
At4g33350
At4g33380
At4g33420
At4g33430
At4g33440
At4g33480
At4g33500
At4g33530
At4g33580
At4g33590
At4g33600
At4g33610
At4g33620
At4g33630
At4g33650
At4g33760
At4g33800
At4g33830
At4g33870
At4g33890
At4g33910
At4g33940
At4g33945
At4g33950
At4g33970
At4g33990
At4g34030
At4g34060
At4g34080
At4g34120
At4g34138
At4g34160
At4g34170
At4g34215
At4g34240
At4g34250
At4g34280
At4g34300
At4g34310
At4g34350
At4g34370
At4g34440
At4g34450
At4g34480
At4g34490
At4g34500
At4g34510
At4g34520
At4g34530
At4g34540
At4g34588
At4g34590
At4g34610
At4g34630
At4g34640
At4g34660
At4g34670
At4g34680
At4g34710
At4g34720
At4g34730
At4g34740
At4g34830
At4g34840
At4g34860
At4g34890
At4g34900
At4g34910
At4g34940
At4g34950
At4g34990
At4g35010
At4g35020
At4g35030
At4g35040
At4g35080
At4g35090
At4g35100
At4g35130
At4g35150
At4g35160
At4g35170
At4g35180
At4g35230
At4g35295
At4g35300
At4g35360
At4g35380
At4g35390
At4g35410
At4g35440
At4g35460
At4g35470
At4g35500
At4g35519
At4g35560
At4g35590
At4g35600
At4g35620
At4g35780
At4g35785
At4g35800
At4g35830
At4g35840
At4g35850
At4g35870
At4g35920
At4g35930
At4g35940
At4g35990
At4g36030
At4g36050
At4g36060
At4g36070
At4g36080
At4g36100
At4g36110
At4g36195
At4g36210
At4g36230
At4g36240
At4g36270
At4g36280
At4g36420
At4g36440
At4g36520
At4g36530
At4g36550
At4g36560
At4g36580
At4g36590
At4g36600
At4g36640
At4g36648
At4g36650
At4g36660
At4g36680
At4g36710
At4g36750
At4g36760
At4g36800
At4g36860
At4g36880
At4g36890
At4g36920
At4g36960
At4g36970
At4g36980
At4g36988
At4g36990
At4g37000
At4g37030
At4g37040
At4g37070
At4g37080
At4g37095
At4g37100
At4g37110
At4g37140
At4g37160
At4g37190
At4g37200
At4g37235
At4g37270
At4g37330
At4g37410
At4g37450
At4g37480
At4g37560
At4g37570
At4g37590
At4g37610
At4g37630
At4g37640
At4g37660
At4g37680
At4g37705
At4g37740
At4g37760
At4g37770
At4g37790
At4g37870
At4g37930
At4g37950
At4g37970
At4g38010
At4g38020
At4g38030
At4g38120
At4g38170
At4g38190
At4g38200
At4g38230
At4g38270
At4g38320
At4g38330
At4g38340
At4g38350
At4g38380
At4g38430
At4g38440
At4g38470
At4g38480
At4g38510
At4g38545
At4g38550
At4g38560
At4g38570
At4g38590
At4g38600
At4g38620
At4g38630
At4g38660
At4g38670
At4g38700
At4g38750
At4g38780
At4g38800
At4g38810
At4g38830
At4g38850
At4g38890
At4g38910
At4g38930
At4g38970
At4g39000
At4g39040
At4g39050
At4g39060
At4g39080
At4g39090
At4g39100
At4g39160
At4g39180
At4g39190
At4g39200
At4g39210
At4g39350
At4g39360
At4g39380
At4g39390
At4g39400
At4g39410
At4g39430
At4g39440
At4g39450
At4g39460
At4g39480
At4g39490
At4g39510
At4g39520
At4g39530
At4g39550
At4g39570
At4g39590
At4g39650
At4g39660
At4g39680
At4g39710
At4g39770
At4g39790
At4g39850
At4g39900
At4g39910
At4g39920
At4g39952
At4g39960
At4g40020
At4g40050
At4g40060
At4g40065
At4g40070
At4g40080
At5g01020
At5g01050
At5g01060
At5g01110
At5g01240
At5g01270
At5g01280
At5g01290
At5g01340
At5g01370
At5g01400
At5g01460
At5g01470
At5g01510
At5g01520
At5g01610
At5g01630
At5g01730
At5g01770
At5g01830
At5g01900
At5g01920
At5g01940
At5g02010
At5g02070
At5g02250
At5g02260
At5g02280
At5g02330
At5g02350
At5g02370
At5g02390
At5g02400
At5g02430
At5g02440
At5g02470
At5g02500
At5g02540
At5g02570
At5g02650
At5g02710
At5g02720
At5g02810
At5g02820
At5g02860
At5g02880
At5g02930
At5g02940
At5g02990
At5g03010
At5g03070
At5g03140
At5g03160
At5g03170
At5g03180
At5g03220
At5g03250
At5g03260
At5g03280
At5g03300
At5g03320
At5g03330
At5g03340
At5g03360
At5g03415
At5g03420
At5g03430
At5g03440
At5g03460
At5g03470
At5g03500
At5g03520
At5g03550
At5g03552
At5g03590
At5g03620
At5g03640
At5g03670
At5g03720
At5g03760
At5g03795
At5g03800
At5g03850
At5g03910
At5g03940
At5g03960
At5g03970
At5g04040
At5g04080
At5g04140
At5g04160
At5g04220
At5g04240
At5g04250
At5g04270
At5g04275
At5g04290
At5g04350
At5g04360
At5g04370
At5g04410
At5g04420
At5g04430
At5g04460
At5g04500
At5g04510
At5g04560
At5g04600
At5g04660
At5g04760
At5g04810
At5g04840
At5g04860
At5g04885
At5g04910
At5g04920
At5g04940
At5g04960
At5g04970
At5g04980
At5g05050
At5g05100
At5g05180
At5g05270
At5g05330
At5g05370
At5g05390
At5g05400
At5g05470
At5g05480
At5g05540
At5g05550
At5g05560
At5g05570
At5g05670
At5g05690
At5g05700
At5g05730
At5g05740
At5g05780
At5g05800
At5g05810
At5g05840
At5g05860
At5g05900
At5g05930
At5g05990
At5g06000
At5g06050
At5g06060
At5g06100
At5g06120
At5g06150
At5g06170
At5g06230
At5g06240
At5g06290
At5g06310
At5g06320
At5g06350
At5g06420
At5g06460
At5g06510
At5g06560
At5g06580
At5g06600
At5g06610
At5g06620
At5g06660
At5g06670
At5g06680
At5g06690
At5g06700
At5g06750
At5g06760
At5g06810
At5g06820
At5g06920
At5g06930
At5g06970
At5g07000
At5g07010
At5g07030
At5g07040
At5g07100
At5g07130
At5g07140
At5g07170
At5g07180
At5g07190
At5g07215
At5g07270
At5g07280
At5g07300
At5g07340
At5g07360
At5g07380
At5g07400
At5g07460
At5g07475
At5g07570
At5g07590
At5g07600
At5g07620
At5g07650
At5g07660
At5g07680
At5g07690
At5g07710
At5g07740
At5g07780
At5g07800
At5g07842
At5g07850
At5g07870
At5g07920
At5g07960
At5g07970
At5g07980
At5g08010
At5g08020
At5g08050
At5g08100
At5g08130
At5g08139
At5g08185
At5g08210
At5g08270
At5g08280
At5g08300
At5g08310
At5g08380
At5g08415
At5g08440
At5g08450
At5g08460
At5g08470
At5g08490
At5g08520
At5g08540
At5g08550
At5g08570
At5g08620
At5g08630
At5g08650
At5g08660
At5g08695
At5g08720
At5g08770
At5g09210
At5g09225
At5g09230
At5g09320
At5g09330
At5g09350
At5g09360
At5g09380
At5g09400
At5g09410
At5g09460
At5g09461
At5g09462
At5g09463
At5g09530
At5g09560
At5g09600
At5g09610
At5g09620
At5g09650
At5g09660
At5g09670
At5g09672
At5g09700
At5g09730
At5g09770
At5g09795
At5g09810
At5g09860
At5g09890
At5g09978
At5g10010
At5g10020
At5g10040
At5g10080
At5g10100
At5g10140
At5g10150
At5g10180
At5g10200
At5g10230
At5g10260
At5g10270
At5g10280
At5g10290
At5g10320
At5g10360
At5g10370
At5g10380
At5g10420
At5g10440
At5g10460
At5g10470
At5g10500
At5g10530
At5g10540
At5g10625
At5g10630
At5g10720
At5g10750
At5g10780
At5g10790
At5g10800
At5g10810
At5g10920
At5g10940
At5g10945
At5g10946
At5g11000
At5g11030
At5g11060
At5g11080
At5g11180
At5g11200
At5g11210
At5g11240
At5g11250
At5g11340
At5g11350
At5g11360
At5g11370
At5g11380
At5g11510
At5g11530
At5g11540
At5g11560
At5g11580
At5g11610
At5g11650
At5g11670
At5g11700
At5g11710
At5g11750
At5g11800
At5g11810
At5g11840
At5g11880
At5g11900
At5g11910
At5g11930
At5g11940
At5g11960
At5g11977
At5g11980
At5g12000
At5g12040
At5g12050
At5g12080
At5g12085
At5g12100
At5g12210
At5g12220
At5g12250
At5g12280
At5g12310
At5g12330
At5g12350
At5g12430
At5g12840
At5g12860
At5g12870
At5g12900
At5g12980
At5g13000
At5g13010
At5g13020
At5g13060
At5g13070
At5g13180
At5g13190
At5g13240
At5g13260
At5g13270
At5g13280
At5g13310
At5g13340
At5g13390
At5g13410
At5g13475
At5g13480
At5g13530
At5g13560
At5g13570
At5g13590
At5g13600
At5g13630
At5g13640
At5g13650
At5g13655
At5g13680
At5g13690
At5g13740
At5g13770
At5g13780
At5g13820
At5g13940
At5g13960
At5g13990
At5g14000
At5g14020
At5g14040
At5g14050
At5g14060
At5g14140
At5g14170
At5g14210
At5g14220
At5g14240
At5g14270
At5g14320
At5g14340
At5g14350
At5g14440
At5g14460
At5g14480
At5g14545
At5g14550
At5g14565
At5g14590
At5g14600
At5g14620
At5g14660
At5g14720
At5g14750
At5g14760
At5g14770
At5g14780
At5g14810
At5g14820
At5g14830
At5g14860
At5g14940
At5g14990
At5g15030
At5g15080
At5g15130
At5g15150
At5g15240
At5g15270
At5g15280
At5g15330
At5g15340
At5g15380
At5g15390
At5g15470
At5g15530
At5g15540
At5g15610
At5g15620
At5g15640
At5g15660
At5g15680
At5g15700
At5g15720
At5g15725
At5g15730
At5g15790
At5g15800
At5g15810
At5g15920
At5g15995
At5g16000
At5g16030
At5g16070
At5g16100
At5g16150
At5g16180
At5g16240
At5g16260
At5g16270
At5g16280
At5g16300
At5g16310
At5g16340
At5g16370
At5g16400
At5g16530
At5g16580
At5g16610
At5g16620
At5g16640
At5g16650
At5g16690
At5g16715
At5g16720
At5g16770
At5g16780
At5g16810
At5g16820
At5g16830
At5g16840
At5g16880
At5g16910
At5g16940
At5g17020
At5g17050
At5g17060
At5g17070
At5g17080
At5g17100
At5g17125
At5g17150
At5g17160
At5g17230
At5g17240
At5g17262
At5g17270
At5g17290
At5g17300
At5g17310
At5g17320
At5g17330
At5g17360
At5g17370
At5g17380
At5g17390
At5g17420
At5g17440
At5g17490
At5g17530
At5g17540
At5g17550
At5g17560
At5g17580
At5g17600
At5g17680
At5g17710
At5g17740
At5g17790
At5g17840
At5g17880
At5g17900
At5g17920
At5g17930
At5g17990
At5g18065
At5g18100
At5g18120
At5g18160
At5g18200
At5g18230
At5g18255
At5g18280
At5g18290
At5g18340
At5g18370
At5g18380
At5g18420
At5g18430
At5g18440
At5g18450
At5g18480
At5g18500
At5g18540
At5g18560
At5g18580
At5g18590
At5g18620
At5g18636
At5g18650
At5g18700
At5g18710
At5g18720
At5g18730
At5g18830
At5g18840
At5g18940
At5g18950
At5g18960
At5g19010
At5g19020
At5g19050
At5g19060
At5g19097
At5g19100
At5g19120
At5g19130
At5g19180
At5g19230
At5g19240
At5g19250
At5g19260
At5g19280
At5g19310
At5g19320
At5g19340
At5g19390
At5g19410
At5g19420
At5g19485
At5g19520
At5g19590
At5g19620
At5g19660
At5g19670
At5g19680
At5g19770
At5g19780
At5g19820
At5g19830
At5g19920
At5g19950
At5g19960
At5g20000
At5g20030
At5g20040
At5g20100
At5g20110
At5g20120
At5g20200
At5g20280
At5g20290
At5g20320
At5g20350
At5g20360
At5g20380
At5g20480
At5g20490
At5g20510
At5g20520
At5g20570
At5g20580
At5g20590
At5g20600
At5g20610
At5g20620
At5g20635
At5g20660
At5g20720
At5g20730
At5g20750
At5g20780
At5g20840
At5g20850
At5g20900
At5g20920
At5g20980
At5g21040
At5g21070
At5g21080
At5g21100
At5g21105
At5g21110
At5g21150
At5g21160
At5g21170
At5g21222
At5g21280
At5g21326
At5g21900
At5g21930
At5g21960
At5g22000
At5g22010
At5g22030
At5g22110
At5g22140
At5g22180
At5g22210
At5g22240
At5g22300
At5g22310
At5g22320
At5g22330
At5g22350
At5g22355
At5g22370
At5g22430
At5g22450
At5g22480
At5g22490
At5g22590
At5g22600
At5g22608
At5g22620
At5g22640
At5g22700
At5g22740
At5g22750
At5g22760
At5g22790
At5g22800
At5g22810
At5g22830
At5g22840
At5g22860
At5g22875
At5g22910
At5g22930
At5g23000
At5g23050
At5g23060
At5g23080
At5g23090
At5g23110
At5g23120
At5g23150
At5g23200
At5g23235
At5g23250
At5g23310
At5g23390
At5g23400
At5g23420
At5g23430
At5g23450
At5g23470
At5g23480
At5g23490
At5g23530
At5g23550
At5g23570
At5g23590
At5g23630
At5g23660
At5g23670
At5g23720
At5g23730
At5g23740
At5g23790
At5g23860
At5g23900
At5g23940
At5g23950
At5g23955
At5g24010
At5g24040
At5g24060
At5g24150
At5g24190
At5g24260
At5g24300
At5g24340
At5g24350
At5g24360
At5g24370
At5g24450
At5g24470
At5g24480
At5g24510
At5g24540
At5g24550
At5g24600
At5g24630
At5g24660
At5g24670
At5g24690
At5g24735
At5g24740
At5g24750
At5g24770
At5g24775
At5g24800
At5g24825
At5g24830
At5g24850
At5g24870
At5g24890
At5g24915
At5g24930
At5g24950
At5g24960
At5g25045
At5g25050
At5g25060
At5g25080
At5g25120
At5g25130
At5g25170
At5g25200
At5g25270
At5g25300
At5g25320
At5g25350
At5g25360
At5g25370
At5g25380
At5g25410
At5g25415
At5g25440
At5g25580
At5g25590
At5g25630
At5g25752
At5g25770
At5g25800
At5g25890
At5g25920
At5g25930
At5g26000
At5g26020
At5g26040
At5g26110
At5g26120
At5g26146
At5g26147
At5g26150
At5g26180
At5g26210
At5g26220
At5g26240
At5g26250
At5g26260
At5g26320
At5g26360
At5g26570
At5g26600
At5g26618
At5g26640
At5g26660
At5g26740
At5g26742
At5g26760
At5g26770
At5g26820
At5g26850
At5g26940
At5g27030
At5g27050
At5g27070
At5g27095
At5g27100
At5g27140
At5g27220
At5g27230
At5g27238
At5g27240
At5g27280
At5g27310
At5g27320
At5g27330
At5g27360
At5g27380
At5g27395
At5g27410
At5g27430
At5g27440
At5g27450
At5g27510
At5g27540
At5g27541
At5g27550
At5g27590
At5g27610
At5g27630
At5g27640
At5g27650
At5g27680
At5g27700
At5g27720
At5g27760
At5g27770
At5g27807
At5g27882
At5g27885
At5g27902
At5g27905
At5g27920
At5g27930
At5g27950
At5g27965
At5g28010
At5g28030
At5g28050
At5g28053
At5g28056
At5g28065
At5g28100
At5g28110
At5g28120
At5g28145
At5g28165
At5g28200
At5g28225
At5g28250
At5g28253
At5g28263
At5g28280
At5g28290
At5g28320
At5g28335
At5g28340
At5g28350
At5g28380
At5g28400
At5g28410
At5g28415
At5g28480
At5g28520
At5g28526
At5g28527
At5g28540
At5g28580
At5g28593
At5g28605
At5g28624
At5g28641
At5g28643
At5g28670
At5g28672
At5g28675
At5g28680
At5g28692
At5g28696
At5g28712
At5g28765
At5g28776
At5g28785
At5g28810
At5g28823
At5g28824
At5g28826
At5g28845
At5g28885
At5g28892
At5g28894
At5g28910
At5g28913
At5g28919
At5g28920
At5g28923
At5g28935
At5g28940
At5g29000
At5g29028
At5g29029
At5g29032
At5g29035
At5g29037
At5g29040
At5g29043
At5g29053
At5g29060
At5g29075
At5g29100
At5g29408
At5g29562
At5g29565
At5g29571
At5g29635
At5g29646
At5g29720
At5g29762
At5g30102
At5g30123
At5g30269
At5g30341
At5g30400
At5g30406
At5g30440
At5g30470
At5g30490
At5g30495
At5g30584
At5g30721
At5g31087
At5g31092
At5g31496
At5g31511
At5g31572
At5g31637
At5g31668
At5g31685
At5g31702
At5g31807
At5g31891
At5g31927
At5g31989
At5g31999
At5g32002
At5g32042
At5g32053
At5g32060
At5g32070
At5g32071
At5g32162
At5g32358
At5g32404
At5g32433
At5g32436
At5g32440
At5g32475
At5g32481
At5g32485
At5g32487
At5g32514
At5g32519
At5g32540
At5g32563
At5g32566
At5g32569
At5g32593
At5g32594
At5g32605
At5g32613
At5g32616
At5g32654
At5g32678
At5g32825
At5g32850
At5g32875
At5g33175
At5g33204
At5g33207
At5g33220
At5g33251
At5g33253
At5g33255
At5g33256
At5g33258
At5g33259
At5g33280
At5g33285
At5g33300
At5g33381
At5g33382
At5g33383
At5g33386
At5g33389
At5g33393
At5g33400
At5g33405
At5g33415
At5g33427
At5g33428
At5g33434
At5g34358
At5g34623
At5g34707
At5g34770
At5g34795
At5g34825
At5g34833
At5g34835
At5g34837
At5g34839
At5g34842
At5g34845
At5g34846
At5g34850
At5g34856
At5g34862
At5g34863
At5g34866
At5g34895
At5g34920
At5g34925
At5g34960
At5g34990
At5g35046
At5g35048
At5g35057
At5g35073
At5g35080
At5g35116
At5g35130
At5g35145
At5g35150
At5g35200
At5g35205
At5g35210
At5g35250
At5g35300
At5g35310
At5g35331
At5g35337
At5g35340
At5g35344
At5g35353
At5g35354
At5g35360
At5g35407
At5g35413
At5g35416
At5g35450
At5g35490
At5g35530
At5g35535
At5g35550
At5g35555
At5g35575
At5g35602
At5g35608
At5g35610
At5g35630
At5g35643
At5g35670
At5g35690
At5g35695
At5g35715
At5g35750
At5g35756
At5g35770
At5g35775
At5g35777
At5g35790
At5g35796
At5g35840
At5g35912
At5g35926
At5g35930
At5g35935
At5g35940
At5g35965
At5g35970
At5g36000
At5g36002
At5g36005
At5g36050
At5g36100
At5g36125
At5g36150
At5g36170
At5g36190
At5g36200
At5g36210
At5g36223
At5g36230
At5g36260
At5g36300
At5g36700
At5g36730
At5g36732
At5g36790
At5g36820
At5g36825
At5g36860
At5g36870
At5g36880
At5g36890
At5g36904
At5g36905
At5g36930
At5g36935
At5g36940
At5g36950
At5g36960
At5g36970
At5g37020
At5g37070
At5g37110
At5g37130
At5g37175
At5g37190
At5g37210
At5g37240
At5g37280
At5g37300
At5g37310
At5g37330
At5g37350
At5g37380
At5g37381
At5g37390
At5g37400
At5g37410
At5g37420
At5g37430
At5g37440
At5g37450
At5g37475
At5g37478
At5g37480
At5g37500
At5g37560
At5g37600
At5g37650
At5g37710
At5g37740
At5g37780
At5g37850
At5g37870
At5g37920
At5g37930
At5g37990
At5g38005
At5g38030
At5g38035
At5g38070
At5g38100
At5g38130
At5g38192
At5g38350
At5g38365
At5g38380
At5g38383
At5g38396
At5g38410
At5g38470
At5g38480
At5g38530
At5g38550
At5g38565
At5g38590
At5g38610
At5g38690
At5g38720
At5g38730
At5g38780
At5g38830
At5g38870
At5g38990
At5g39020
At5g39040
At5g39080
At5g39095
At5g39100
At5g39155
At5g39185
At5g39210
At5g39260
At5g39340
At5g39350
At5g39360
At5g39380
At5g39410
At5g39450
At5g39470
At5g39473
At5g39500
At5g39533
At5g39570
At5g39610
At5g39635
At5g39640
At5g39693
At5g39710
At5g39730
At5g39740
At5g39770
At5g39785
At5g39820
At5g39900
At5g39955
At5g40100
At5g40140
At5g40250
At5g40260
At5g40275
At5g40300
At5g40340
At5g40370
At5g40380
At5g40384
At5g40430
At5g40440
At5g40450
At5g40480
At5g40490
At5g40510
At5g40520
At5g40540
At5g40550
At5g40580
At5g40605
At5g40820
At5g40840
At5g40942
At5g40990
At5g41070
At5g41080
At5g41140
At5g41170
At5g41180
At5g41190
At5g41260
At5g41290
At5g41300
At5g41310
At5g41360
At5g41470
At5g41494
At5g41500
At5g41510
At5g41550
At5g41570
At5g41610
At5g41612
At5g41630
At5g41640
At5g41663
At5g41690
At5g41750
At5g41755
At5g41770
At5g41790
At5g41835
At5g41880
At5g41900
At5g41960
At5g41980
At5g41990
At5g41992
At5g42010
At5g42020
At5g42060
At5g42080
At5g42120
At5g42140
At5g42150
At5g42190
At5g42220
At5g42230
At5g42240
At5g42260
At5g42280
At5g42310
At5g42320
At5g42350
At5g42360
At5g42390
At5g42400
At5g42440
At5g42460
At5g42470
At5g42490
At5g42500
At5g42520
At5g42540
At5g42645
At5g42660
At5g42690
At5g42700
At5g42710
At5g42750
At5g42770
At5g42830
At5g42870
At5g42880
At5g42900
At5g42940
At5g42950
At5g43010
At5g43060
At5g43130
At5g43170
At5g43230
At5g43270
At5g43280
At5g43300
At5g43310
At5g43340
At5g43400
At5g43405
At5g43415
At5g43440
At5g43460
At5g43590
At5g43620
At5g43630
At5g43710
At5g43720
At5g43730
At5g43740
At5g43745
At5g43770
At5g43780
At5g43810
At5g43820
At5g43830
At5g43850
At5g43900
At5g43910
At5g43920
At5g43950
At5g43960
At5g44020
At5g44040
At5g44050
At5g44090
At5g44100
At5g44130
At5g44150
At5g44160
At5g44170
At5g44180
At5g44230
At5g44290
At5g44300
At5g44330
At5g44340
At5g44345
At5g44350
At5g44370
At5g44390
At5g44415
At5g44416
At5g44430
At5g44530
At5g44555
At5g44568
At5g44600
At5g44630
At5g44640
At5g44690
At5g44700
At5g44720
At5g44740
At5g44750
At5g44760
At5g44780
At5g44785
At5g44800
At5g44850
At5g44870
At5g44875
At5g44970
At5g44980
At5g45000
At5g45050
At5g45060
At5g45085
At5g45105
At5g45116
At5g45120
At5g45140
At5g45150
At5g45160
At5g45170
At5g45190
At5g45200
At5g45210
At5g45220
At5g45230
At5g45290
At5g45310
At5g45330
At5g45350
At5g45380
At5g45400
At5g45410
At5g45428
At5g45430
At5g45460
At5g45520
At5g45550
At5g45560
At5g45570
At5g45580
At5g45600
At5g45610
At5g45640
At5g45710
At5g45750
At5g45800
At5g45830
At5g45840
At5g45930
At5g45980
At5g45990
At5g46020
At5g46030
At5g46070
At5g46080
At5g46110
At5g46160
At5g46170
At5g46220
At5g46260
At5g46280
At5g46300
At5g46310
At5g46330
At5g46350
At5g46370
At5g46380
At5g46390
At5g46410
At5g46420
At5g46450
At5g46470
At5g46490
At5g46530
At5g46540
At5g46550
At5g46570
At5g46600
At5g46610
At5g46620
At5g46640
At5g46665
At5g46680
At5g46690
At5g46710
At5g46730
At5g46810
At5g46860
At5g46910
At5g47010
At5g47040
At5g47100
At5g47140
At5g47150
At5g47250
At5g47260
At5g47320
At5g47330
At5g47360
At5g47420
At5g47435
At5g47440
At5g47445
At5g47455
At5g47470
At5g47480
At5g47550
At5g47570
At5g47620
At5g47630
At5g47650
At5g47690
At5g47750
At5g47760
At5g47800
At5g47815
At5g47850
At5g47860
At5g47890
At5g48050
At5g48060
At5g48110
At5g48120
At5g48160
At5g48280
At5g48335
At5g48350
At5g48380
At5g48385
At5g48390
At5g48410
At5g48460
At5g48480
At5g48520
At5g48545
At5g48550
At5g48560
At5g48570
At5g48575
At5g48600
At5g48630
At5g48655
At5g48720
At5g48740
At5g48780
At5g48790
At5g48800
At5g48810
At5g48820
At5g48830
At5g48850
At5g48860
At5g48890
At5g48910
At5g48940
At5g48965
At5g49160
At5g49180
At5g49190
At5g49210
At5g49215
At5g49230
At5g49250
At5g49280
At5g49290
At5g49310
At5g49320
At5g49330
At5g49390
At5g49430
At5g49470
At5g49500
At5g49510
At5g49520
At5g49530
At5g49570
At5g49615
At5g49650
At5g49660
At5g49665
At5g49680
At5g49740
At5g49760
At5g49780
At5g49810
At5g49830
At5g49840
At5g49850
At5g49870
At5g49880
At5g49940
At5g49945
At5g49960
At5g49990
At5g50040
At5g50130
At5g50230
At5g50240
At5g50250
At5g50270
At5g50320
At5g50330
At5g50335
At5g50340
At5g50460
At5g50480
At5g50490
At5g50510
At5g50560
At5g50570
At5g50580
At5g50600
At5g50670
At5g50680
At5g50700
At5g50750
At5g50770
At5g50840
At5g50860
At5g50870
At5g50915
At5g50920
At5g50930
At5g50940
At5g50960
At5g50970
At5g51000
At5g51070
At5g51100
At5g51140
At5g51195
At5g51210
At5g51220
At5g51260
At5g51310
At5g51330
At5g51350
At5g51430
At5g51470
At5g51490
At5g51540
At5g51550
At5g51570
At5g51600
At5g51610
At5g51660
At5g51710
At5g51730
At5g51760
At5g51770
At5g51780
At5g51800
At5g51820
At5g51910
At5g51920
At5g51950
At5g51980
At5g52010
At5g52040
At5g52060
At5g52120
At5g52130
At5g52160
At5g52260
At5g52280
At5g52330
At5g52340
At5g52370
At5g52400
At5g52410
At5g52415
At5g52430
At5g52450
At5g52500
At5g52510
At5g52530
At5g52550
At5g52552
At5g52570
At5g52600
At5g52610
At5g52620
At5g52630
At5g52640
At5g52710
At5g52730
At5g52790
At5g52797
At5g52810
At5g52830
At5g52860
At5g52880
At5g52900
At5g52901
At5g52920
At5g52940
At5g53000
At5g53010
At5g53060
At5g53080
At5g53090
At5g53100
At5g53130
At5g53190
At5g53220
At5g53250
At5g53300
At5g53340
At5g53350
At5g53420
At5g53440
At5g53460
At5g53500
At5g53520
At5g53530
At5g53540
At5g53560
At5g53570
At5g53588
At5g53590
At5g53640
At5g53660
At5g53770
At5g53810
At5g53850
At5g53870
At5g53890
At5g53900
At5g53950
At5g54040
At5g54080
At5g54130
At5g54145
At5g54170
At5g54180
At5g54203
At5g54230
At5g54250
At5g54290
At5g54310
At5g54370
At5g54380
At5g54400
At5g54410
At5g54440
At5g54500
At5g54510
At5g54520
At5g54540
At5g54560
At5g54570
At5g54590
At5g54640
At5g54670
At5g54710
At5g54760
At5g54770
At5g54790
At5g54810
At5g54830
At5g54860
At5g54870
At5g54890
At5g54900
At5g54910
At5g54930
At5g55020
At5g55060
At5g55130
At5g55140
At5g55170
At5g55220
At5g55230
At5g55260
At5g55280
At5g55300
At5g55310
At5g55330
At5g55340
At5g55360
At5g55440
At5g55470
At5g55480
At5g55500
At5g55520
At5g55550
At5g55610
At5g55630
At5g55660
At5g55700
At5g55760
At5g55770
At5g55780
At5g55800
At5g55820
At5g55840
At5g55860
At5g55875
At5g55880
At5g55890
At5g55900
At5g55920
At5g55930
At5g55950
At5g55970
At5g56030
At5g56080
At5g56090
At5g56110
At5g56120
At5g56140
At5g56200
At5g56210
At5g56220
At5g56240
At5g56250
At5g56290
At5g56320
At5g56325
At5g56340
At5g56360
At5g56390
At5g56410
At5g56420
At5g56480
At5g56490
At5g56510
At5g56530
At5g56570
At5g56590
At5g56620
At5g56630
At5g56640
At5g56650
At5g56660
At5g56710
At5g56720
At5g56740
At5g56790
At5g56870
At5g56890
At5g56950
At5g56970
At5g57015
At5g57030
At5g57050
At5g57060
At5g57090
At5g57100
At5g57120
At5g57126
At5g57160
At5g57190
At5g57210
At5g57220
At5g57250
At5g57300
At5g57340
At5g57350
At5g57420
At5g57450
At5g57480
At5g57490
At5g57530
At5g57550
At5g57580
At5g57640
At5g57690
At5g57700
At5g57710
At5g57720
At5g57735
At5g57760
At5g57870
At5g57920
At5g57950
At5g57960
At5g58020
At5g58040
At5g58100
At5g58110
At5g58130
At5g58160
At5g58270
At5g58290
At5g58390
At5g58410
At5g58430
At5g58440
At5g58450
At5g58465
At5g58470
At5g58510
At5g58520
At5g58560
At5g58590
At5g58600
At5g58610
At5g58710
At5g58760
At5g58820
At5g58870
At5g58950
At5g58960
At5g58970
At5g58980
At5g59010
At5g59020
At5g59100
At5g59130
At5g59160
At5g59240
At5g59250
At5g59290
At5g59370
At5g59440
At5g59505
At5g59580
At5g59600
At5g59610
At5g59620
At5g59630
At5g59640
At5g59670
At5g59680
At5g59700
At5g59710
At5g59740
At5g59750
At5g59760
At5g59770
At5g59780
At5g59790
At5g59890
At5g59920
At5g60010
At5g60020
At5g60022
At5g60030
At5g60040
At5g60100
At5g60120
At5g60130
At5g60142
At5g60150
At5g60200
At5g60210
At5g60250
At5g60270
At5g60290
At5g60310
At5g60340
At5g60360
At5g60370
At5g60450
At5g60490
At5g60520
At5g60548
At5g60550
At5g60560
At5g60615
At5g60650
At5g60660
At5g60690
At5g60730
At5g60740
At5g60760
At5g60800
At5g60850
At5g60880
At5g60890
At5g60910
At5g60920
At5g60930
At5g60960
At5g60964
At5g61000
At5g61010
At5g61030
At5g61040
At5g61110
At5g61120
At5g61140
At5g61160
At5g61180
At5g61200
At5g61290
At5g61310
At5g61360
At5g61400
At5g61410
At5g61430
At5g61440
At5g61460
At5g61470
At5g61480
At5g61570
At5g61580
At5g61640
At5g61700
At5g61740
At5g61820
At5g61830
At5g61850
At5g61900
At5g61910
At5g61950
At5g61960
At5g61970
At5g62000
At5g62020
At5g62162
At5g62210
At5g62220
At5g62230
At5g62240
At5g62270
At5g62280
At5g62310
At5g62370
At5g62390
At5g62410
At5g62420
At5g62470
At5g62500
At5g62580
At5g62600
At5g62620
At5g62630
At5g62670
At5g62680
At5g62700
At5g62710
At5g62740
At5g62760
At5g62810
At5g62830
At5g62850
At5g62880
At5g62890
At5g62930
At5g62970
At5g62980
At5g63010
At5g63020
At5g63060
At5g63080
At5g63120
At5g63135
At5g63160
At5g63195
At5g63200
At5g63220
At5g63260
At5g63280
At5g63290
At5g63380
At5g63390
At5g63540
At5g63630
At5g63640
At5g63680
At5g63730
At5g63740
At5g63750
At5g63760
At5g63780
At5g63860
At5g63880
At5g63890
At5g63910
At5g63920
At5g63950
At5g63960
At5g63980
At5g63990
At5g64020
At5g64030
At5g64170
At5g64220
At5g64240
At5g64250
At5g64260
At5g64270
At5g64280
At5g64290
At5g64310
At5g64400
At5g64420
At5g64440
At5g64490
At5g64510
At5g64550
At5g64552
At5g64630
At5g64640
At5g64650
At5g64685
At5g64700
At5g64710
At5g64750
At5g64816
At5g64830
At5g64860
At5g64930
At5g64940
At5g64990
At5g65020
At5g65050
At5g65060
At5g65070
At5g65090
At5g65100
At5g65110
At5g65140
At5g65160
At5g65200
At5g65220
At5g65230
At5g65274
At5g65310
At5g65330
At5g65350
At5g65410
At5g65440
At5g65460
At5g65480
At5g65495
At5g65500
At5g65520
At5g65530
At5g65540
At5g65560
At5g65570
At5g65575
At5g65620
At5g65630
At5g65640
At5g65670
At5g65685
At5g65687
At5g65690
At5g65700
At5g65720
At5g65790
At5g65890
At5g65920
At5g65930
At5g65980
At5g66000
At5g66020
At5g66045
At5g66060
At5g66310
At5g66420
At5g66450
At5g66460
At5g66530
At5g66540
At5g66580
At5g66620
At5g66660
At5g66680
At5g66760
At5g66770
At5g66800
At5g66840
At5g66870
At5g66890
At5g66910
At5g66920
At5g67000
At5g67030
At5g67080
At5g67090
At5g67130
At5g67150
At5g67180
At5g67230
At5g67240
At5g67280
At5g67330
At5g67370
At5g67400
At5g67450
At5g67470
At5g67490
At5g67540
At5g67550
At5g67580
At5g67620
