# Supplementary material for: ‘MicroRNA Targets’, a new AthaMap web-tool for genome-wide identification of miRNA targets in Arabidopsis thaliana
Source: BioData Min. 2012 Jul 16;5:7. doi: 10.1186/1756-0381-5-7 (PMC3410767; doi:10.1186/1756-0381-5-7)
Supplement: Additional file 3 — A list of 5,929 genes identified to harbour target sites of small RNAs with dataset GSE3008. [file 1756-0381-5-7-S3.txt]

At1g01180
At1g01183
At1g01440
At1g01560
At1g01580
At1g01910
At1g01920
At1g02145
At1g02228
At1g02260
At1g02405
At1g02470
At1g02480
At1g02590
At1g02730
At1g03060
At1g03200
At1g03280
At1g03340
At1g03410
At1g03420
At1g03640
At1g03810
At1g04140
At1g04150
At1g04220
At1g04310
At1g04320
At1g04425
At1g04540
At1g04590
At1g04600
At1g04790
At1g04900
At1g05540
At1g05650
At1g05910
At1g06000
At1g06148
At1g06180
At1g06240
At1g06610
At1g06780
At1g06860
At1g06880
At1g07250
At1g07260
At1g07560
At1g07580
At1g07650
At1g07670
At1g07780
At1g07800
At1g07860
At1g07980
At1g07990
At1g08030
At1g08065
At1g08105
At1g08240
At1g08260
At1g08340
At1g08735
At1g08740
At1g08770
At1g09260
At1g09300
At1g09320
At1g09486
At1g09640
At1g09815
At1g09850
At1g09890
At1g09995
At1g10090
At1g10140
At1g10220
At1g10522
At1g10530
At1g10586
At1g10850
At1g10890
At1g11265
At1g11270
At1g11370
At1g11480
At1g11590
At1g11595
At1g11630
At1g11700
At1g11806
At1g12030
At1g12250
At1g12290
At1g12300
At1g12590
At1g12620
At1g12665
At1g12720
At1g12725
At1g12775
At1g12800
At1g12820
At1g12910
At1g12935
At1g12970
At1g13200
At1g13360
At1g13470
At1g13480
At1g13520
At1g13660
At1g13730
At1g13760
At1g13780
At1g14100
At1g14110
At1g14225
At1g14430
At1g14460
At1g14800
At1g15280
At1g15300
At1g15405
At1g15520
At1g15560
At1g15650
At1g16300
At1g16620
At1g16660
At1g16780
At1g16820
At1g16980
At1g17147
At1g17150
At1g17275
At1g17277
At1g17390
At1g17495
At1g17590
At1g17780
At1g17900
At1g18050
At1g18060
At1g18075
At1g18130
At1g18210
At1g18240
At1g18250
At1g18260
At1g18310
At1g18450
At1g18610
At1g18930
At1g19050
At1g19090
At1g19260
At1g19371
At1g19392
At1g19410
At1g19420
At1g19510
At1g19740
At1g19835
At1g19920
At1g19960
At1g20060
At1g20135
At1g20200
At1g20290
At1g20370
At1g20390
At1g20400
At1g20540
At1g20710
At1g20860
At1g20980
At1g21020
At1g21040
At1g21230
At1g21330
At1g21430
At1g21680
At1g21730
At1g21835
At1g21910
At1g21925
At1g21928
At1g21945
At1g22000
At1g22067
At1g22120
At1g22560
At1g22710
At1g22800
At1g23030
At1g23230
At1g23390
At1g23670
At1g23720
At1g23920
At1g23930
At1g24190
At1g24220
At1g24370
At1g24380
At1g24390
At1g24470
At1g24570
At1g24640
At1g24792
At1g24807
At1g24822
At1g24851
At1g24879
At1g24909
At1g24938
At1g24967
At1g25025
At1g25053
At1g25083
At1g25097
At1g25112
At1g25141
At1g25155
At1g25180
At1g25209
At1g25220
At1g25430
At1g25784
At1g25886
At1g25988
At1g26220
At1g26240
At1g26380
At1g26400
At1g26410
At1g26420
At1g26558
At1g26710
At1g26860
At1g26921
At1g26950
At1g26990
At1g27520
At1g27565
At1g27570
At1g27671
At1g27780
At1g27800
At1g27810
At1g27815
At1g27850
At1g27870
At1g27970
At1g28000
At1g28010
At1g28135
At1g28210
At1g28230
At1g28250
At1g28410
At1g28480
At1g28560
At1g28750
At1g28770
At1g28780
At1g28800
At1g29020
At1g29030
At1g29075
At1g29410
At1g29620
At1g29630
At1g29650
At1g29750
At1g29830
At1g29880
At1g29910
At1g29920
At1g29930
At1g30010
At1g30030
At1g30050
At1g30060
At1g30120
At1g30150
At1g30280
At1g30390
At1g30420
At1g30473
At1g30580
At1g30690
At1g30780
At1g30980
At1g31030
At1g31072
At1g31100
At1g31163
At1g31173
At1g31210
At1g31280
At1g31320
At1g31358
At1g31460
At1g31570
At1g31600
At1g31630
At1g31640
At1g31650
At1g31710
At1g31740
At1g31750
At1g31960
At1g31993
At1g32000
At1g32010
At1g32040
At1g32045
At1g32120
At1g32140
At1g32172
At1g32270
At1g32337
At1g32350
At1g32505
At1g32590
At1g32680
At1g32720
At1g32820
At1g32830
At1g32840
At1g33070
At1g33080
At1g33102
At1g33130
At1g33135
At1g33190
At1g33200
At1g33300
At1g33370
At1g33460
At1g33570
At1g33607
At1g33720
At1g33790
At1g33855
At1g33860
At1g33950
At1g34080
At1g34090
At1g34230
At1g34240
At1g34250
At1g34290
At1g34310
At1g34315
At1g34390
At1g34400
At1g34405
At1g34410
At1g34419
At1g34430
At1g34440
At1g34460
At1g34530
At1g34580
At1g34590
At1g34600
At1g34610
At1g34620
At1g34650
At1g34660
At1g34690
At1g34700
At1g34710
At1g34720
At1g34730
At1g34740
At1g34792
At1g34795
At1g34800
At1g34805
At1g34810
At1g34815
At1g34820
At1g34825
At1g34830
At1g34840
At1g34842
At1g34850
At1g34860
At1g34910
At1g34930
At1g34967
At1g35030
At1g35035
At1g35040
At1g35050
At1g35060
At1g35080
At1g35090
At1g35100
At1g35110
At1g35115
At1g35120
At1g35130
At1g35143
At1g35150
At1g35240
At1g35280
At1g35300
At1g35320
At1g35370
At1g35390
At1g35405
At1g35450
At1g35480
At1g35490
At1g35500
At1g35515
At1g35516
At1g35520
At1g35540
At1g35545
At1g35590
At1g35600
At1g35610
At1g35612
At1g35614
At1g35617
At1g35640
At1g35645
At1g35647
At1g35650
At1g35660
At1g35663
At1g35710
At1g35735
At1g35740
At1g35745
At1g35760
At1g35770
At1g35790
At1g35820
At1g35840
At1g35870
At1g35890
At1g35900
At1g35940
At1g35960
At1g35970
At1g35980
At1g35990
At1g35995
At1g36010
At1g36030
At1g36035
At1g36040
At1g36078
At1g36080
At1g36090
At1g36120
At1g36130
At1g36140
At1g36150
At1g36180
At1g36185
At1g36190
At1g36200
At1g36210
At1g36225
At1g36230
At1g36240
At1g36250
At1g36260
At1g36270
At1g36290
At1g36300
At1g36305
At1g36330
At1g36340
At1g36360
At1g36395
At1g36400
At1g36403
At1g36440
At1g36445
At1g36460
At1g36470
At1g36485
At1g36500
At1g36520
At1g36530
At1g36540
At1g36550
At1g36560
At1g36570
At1g36590
At1g36595
At1g36600
At1g36610
At1g36620
At1g36630
At1g36650
At1g36660
At1g36670
At1g36675
At1g36690
At1g36710
At1g36720
At1g36740
At1g36745
At1g36750
At1g36756
At1g36763
At1g36770
At1g36775
At1g36790
At1g36795
At1g36800
At1g36810
At1g36830
At1g36850
At1g36880
At1g36915
At1g36920
At1g36927
At1g36933
At1g36950
At1g36970
At1g36975
At1g37000
At1g37015
At1g37020
At1g37037
At1g37040
At1g37045
At1g37050
At1g37057
At1g37060
At1g37063
At1g37070
At1g37090
At1g37100
At1g37113
At1g37120
At1g37160
At1g37170
At1g37180
At1g37190
At1g37200
At1g37210
At1g37275
At1g37340
At1g37405
At1g37471
At1g37537
At1g37603
At1g37669
At1g37735
At1g37801
At1g37867
At1g37933
At1g37999
At1g38149
At1g38158
At1g38167
At1g38176
At1g38185
At1g38194
At1g38203
At1g38212
At1g38221
At1g38230
At1g38240
At1g38250
At1g38260
At1g38270
At1g38280
At1g38290
At1g38300
At1g38310
At1g38320
At1g38330
At1g38340
At1g38350
At1g38360
At1g38380
At1g38390
At1g38400
At1g38410
At1g38423
At1g38430
At1g38440
At1g38450
At1g38460
At1g38550
At1g38630
At1g38710
At1g38790
At1g38870
At1g39030
At1g39110
At1g39190
At1g39270
At1g39430
At1g39510
At1g39511
At1g39513
At1g39515
At1g39590
At1g39670
At1g39750
At1g39830
At1g39910
At1g39990
At1g40070
At1g40071
At1g40072
At1g40073
At1g40074
At1g40076
At1g40077
At1g40084
At1g40085
At1g40087
At1g40091
At1g40093
At1g40095
At1g40100
At1g40101
At1g40103
At1g40106
At1g40107
At1g40109
At1g40112
At1g40113
At1g40115
At1g40117
At1g40118
At1g40119
At1g40121
At1g40123
At1g40124
At1g40125
At1g40127
At1g40129
At1g40130
At1g40131
At1g40133
At1g40135
At1g40136
At1g40137
At1g40139
At1g40141
At1g40143
At1g40150
At1g40230
At1g40310
At1g40390
At1g40470
At1g40630
At1g41115
At1g41600
At1g41630
At1g41650
At1g41660
At1g41680
At1g41690
At1g41700
At1g41710
At1g41720
At1g41723
At1g41726
At1g41730
At1g41740
At1g41743
At1g41746
At1g41750
At1g41755
At1g41770
At1g41775
At1g41790
At1g41795
At1g41797
At1g41798
At1g41803
At1g41810
At1g41820
At1g41825
At1g41835
At1g41840
At1g41850
At1g41855
At1g41860
At1g41870
At1g41890
At1g41893
At1g41896
At1g41900
At1g41920
At1g41930
At1g42003
At1g42040
At1g42050
At1g42060
At1g42070
At1g42080
At1g42100
At1g42110
At1g42140
At1g42150
At1g42160
At1g42180
At1g42200
At1g42260
At1g42290
At1g42300
At1g42320
At1g42350
At1g42360
At1g42365
At1g42367
At1g42370
At1g42375
At1g42377
At1g42380
At1g42390
At1g42400
At1g42410
At1g42420
At1g42450
At1g42460
At1g42500
At1g42510
At1g42520
At1g42525
At1g42570
At1g42580
At1g42590
At1g42595
At1g42600
At1g42602
At1g42605
At1g42610
At1g42620
At1g42630
At1g42635
At1g42650
At1g42690
At1g42695
At1g42705
At1g42718
At1g42727
At1g42740
At1g42745
At1g42780
At1g42816
At1g42888
At1g42924
At1g42980
At1g43020
At1g43030
At1g43050
At1g43060
At1g43070
At1g43080
At1g43090
At1g43100
At1g43110
At1g43140
At1g43145
At1g43150
At1g43190
At1g43200
At1g43205
At1g43210
At1g43220
At1g43230
At1g43240
At1g43250
At1g43270
At1g43280
At1g43290
At1g43300
At1g43310
At1g43320
At1g43330
At1g43444
At1g43502
At1g43560
At1g43590
At1g43624
At1g43660
At1g43665
At1g43680
At1g43715
At1g43720
At1g43723
At1g43724
At1g43725
At1g43730
At1g43740
At1g43745
At1g43750
At1g43755
At1g43760
At1g43763
At1g43775
At1g43780
At1g43785
At1g43830
At1g43840
At1g43845
At1g43870
At1g43880
At1g43883
At1g43886
At1g43897
At1g43920
At1g43930
At1g43940
At1g43950
At1g43960
At1g43970
At1g43980
At1g43990
At1g44020
At1g44030
At1g44040
At1g44045
At1g44060
At1g44070
At1g44075
At1g44080
At1g44085
At1g44100
At1g44140
At1g44510
At1g44641
At1g44674
At1g44707
At1g44840
At1g44850
At1g44860
At1g44870
At1g44880
At1g44935
At1g44980
At1g45015
At1g45020
At1g45035
At1g45040
At1g45063
At1g45070
At1g45080
At1g45090
At1g45120
At1g45140
At1g45190
At1g45191
At1g45211
At1g45215
At1g45221
At1g45223
At1g45225
At1g45227
At1g45229
At1g45233
At1g45240
At1g45243
At1g45244
At1g45760
At1g46120
At1g46192
At1g46624
At1g46696
At1g47230
At1g47265
At1g47280
At1g47320
At1g47360
At1g47370
At1g47470
At1g47480
At1g47497
At1g47595
At1g47606
At1g47625
At1g47650
At1g47660
At1g47680
At1g47690
At1g47700
At1g47705
At1g47765
At1g47783
At1g47790
At1g47816
At1g47860
At1g47880
At1g47890
At1g47910
At1g47950
At1g47960
At1g48095
At1g48220
At1g48250
At1g48280
At1g48290
At1g48300
At1g48410
At1g48422
At1g48470
At1g48610
At1g48625
At1g48680
At1g48710
At1g48720
At1g48730
At1g48810
At1g48840
At1g48910
At1g48912
At1g48920
At1g48953
At1g49040
At1g49070
At1g49080
At1g49090
At1g49190
At1g49260
At1g49340
At1g49440
At1g49460
At1g49560
At1g49680
At1g49690
At1g49700
At1g49770
At1g49960
At1g50050
At1g50055
At1g50060
At1g50160
At1g50330
At1g50350
At1g50440
At1g50450
At1g50480
At1g50620
At1g50735
At1g50810
At1g50850
At1g50860
At1g50880
At1g51130
At1g51172
At1g51175
At1g51210
At1g51260
At1g51390
At1g51402
At1g51570
At1g51750
At1g52000
At1g52010
At1g52020
At1g52050
At1g52087
At1g52110
At1g52180
At1g52190
At1g52320
At1g52410
At1g52430
At1g52450
At1g52580
At1g52610
At1g52820
At1g52850
At1g52860
At1g52905
At1g52940
At1g52950
At1g52960
At1g52990
At1g53233
At1g53400
At1g53410
At1g53420
At1g53480
At1g53490
At1g53500
At1g53600
At1g53640
At1g53683
At1g53687
At1g53810
At1g53870
At1g53880
At1g53890
At1g53900
At1g54160
At1g54420
At1g54430
At1g54445
At1g54550
At1g54720
At1g54750
At1g54775
At1g54820
At1g54905
At1g54920
At1g54923
At1g54926
At1g54980
At1g54985
At1g55045
At1g55090
At1g55120
At1g55300
At1g55400
At1g55470
At1g55650
At1g55690
At1g55760
At1g55950
At1g55970
At1g56045
At1g56080
At1g56100
At1g56510
At1g56520
At1g56530
At1g56540
At1g56605
At1g56630
At1g56650
At1g56675
At1g56690
At1g56740
At1g56750
At1g56760
At1g56770
At1g56780
At1g56800
At1g56810
At1g56820
At1g56830
At1g56840
At1g56850
At1g56860
At1g56870
At1g56880
At1g56890
At1g56900
At1g56910
At1g56920
At1g56930
At1g56940
At1g56950
At1g56960
At1g56970
At1g56980
At1g56990
At1g57000
At1g57010
At1g57020
At1g57030
At1g57040
At1g57050
At1g57060
At1g57070
At1g57080
At1g57090
At1g57100
At1g57110
At1g57120
At1g57130
At1g57140
At1g57160
At1g57180
At1g57190
At1g57200
At1g57220
At1g57240
At1g57250
At1g57260
At1g57270
At1g57280
At1g57290
At1g57300
At1g57320
At1g57330
At1g57340
At1g57350
At1g57360
At1g57380
At1g57390
At1g57400
At1g57410
At1g57420
At1g57430
At1g57440
At1g57470
At1g57480
At1g57490
At1g57500
At1g57530
At1g57640
At1g57760
At1g57775
At1g57777
At1g57980
At1g58020
At1g58040
At1g58100
At1g58130
At1g58140
At1g58180
At1g58200
At1g58350
At1g58480
At1g58602
At1g58889
At1g59171
At1g59265
At1g59540
At1g59570
At1g59680
At1g59770
At1g59820
At1g59835
At1g59930
At1g60020
At1g60400
At1g60505
At1g60510
At1g60580
At1g60720
At1g60820
At1g60840
At1g60900
At1g60910
At1g60913
At1g60960
At1g60995
At1g61510
At1g61730
At1g61750
At1g61840
At1g61950
At1g62030
At1g62050
At1g62170
At1g62270
At1g62330
At1g62460
At1g62540
At1g62580
At1g62590
At1g62670
At1g62695
At1g62760
At1g62766
At1g62860
At1g62910
At1g62920
At1g62930
At1g62950
At1g62975
At1g63070
At1g63080
At1g63130
At1g63150
At1g63180
At1g63230
At1g63320
At1g63330
At1g63400
At1g63410
At1g63420
At1g63630
At1g63750
At1g63820
At1g64170
At1g64290
At1g64300
At1g64340
At1g64410
At1g64500
At1g64520
At1g64580
At1g64625
At1g64640
At1g65140
At1g65190
At1g65200
At1g65250
At1g65350
At1g65360
At1g65380
At1g65550
At1g65570
At1g65585
At1g65681
At1g65750
At1g65830
At1g65940
At1g65985
At1g66060
At1g66100
At1g66140
At1g66280
At1g66290
At1g66300
At1g66310
At1g66320
At1g66350
At1g66490
At1g66560
At1g66570
At1g66600
At1g66650
At1g66690
At1g66700
At1g66720
At1g66725
At1g66730
At1g66783
At1g66795
At1g66880
At1g66960
At1g67105
At1g67120
At1g67140
At1g67150
At1g67220
At1g67230
At1g67240
At1g67250
At1g67310
At1g67390
At1g67450
At1g67470
At1g67626
At1g67690
At1g67720
At1g67830
At1g67870
At1g67875
At1g67930
At1g67980
At1g67990
At1g68720
At1g68740
At1g68950
At1g68970
At1g69140
At1g69220
At1g69250
At1g69510
At1g69590
At1g69740
At1g69770
At1g69860
At1g69940
At1g70010
At1g70080
At1g70185
At1g70210
At1g70290
At1g70630
At1g70830
At1g70840
At1g70890
At1g71002
At1g71130
At1g71697
At1g71700
At1g71870
At1g71950
At1g72150
At1g72780
At1g72830
At1g72900
At1g72920
At1g72940
At1g72970
At1g73175
At1g73220
At1g73450
At1g73460
At1g73630
At1g73680
At1g73687
At1g74100
At1g74180
At1g74210
At1g74230
At1g74290
At1g74320
At1g74430
At1g74710
At1g74720
At1g75300
At1g75620
At1g76030
At1g76070
At1g76100
At1g76710
At1g76720
At1g76810
At1g76825
At1g76878
At1g77095
At1g77100
At1g77190
At1g77215
At1g77260
At1g77270
At1g77360
At1g77760
At1g77770
At1g77815
At1g77820
At1g77960
At1g77980
At1g77990
At1g78030
At1g78095
At1g78330
At1g78350
At1g78355
At1g78560
At1g78740
At1g78750
At1g78770
At1g78815
At1g78850
At1g78950
At1g79150
At1g79590
At1g79880
At1g79950
At1g80040
At1g80060
At1g80220
At1g80240
At1g80430
At1g80590
At1g80870
At1g81020
At2g01008
At2g01010
At2g01020
At2g01021
At2g01022
At2g01023
At2g01024
At2g01026
At2g01028
At2g01029
At2g01034
At2g01037
At2g01040
At2g01280
At2g01550
At2g01590
At2g01650
At2g01700
At2g01800
At2g01840
At2g01880
At2g01900
At2g01950
At2g01973
At2g01990
At2g02061
At2g02080
At2g02103
At2g02110
At2g02160
At2g02190
At2g02200
At2g02210
At2g02280
At2g02330
At2g02340
At2g02380
At2g02440
At2g02520
At2g02550
At2g02600
At2g02650
At2g02795
At2g02830
At2g02835
At2g02840
At2g02850
At2g02900
At2g02955
At2g03010
At2g03070
At2g03080
At2g03090
At2g03100
At2g03180
At2g03250
At2g03330
At2g03470
At2g03520
At2g03570
At2g03650
At2g03915
At2g03920
At2g03930
At2g03931
At2g03932
At2g03935
At2g03938
At2g03940
At2g03960
At2g03980
At2g03990
At2g04010
At2g04033
At2g04035
At2g04036
At2g04042
At2g04060
At2g04063
At2g04066
At2g04120
At2g04130
At2g04135
At2g04140
At2g04160
At2g04180
At2g04190
At2g04230
At2g04235
At2g04280
At2g04290
At2g04310
At2g04330
At2g04378
At2g04390
At2g04460
At2g04470
At2g04490
At2g04600
At2g04622
At2g04670
At2g04710
At2g04730
At2g04760
At2g04770
At2g04840
At2g04870
At2g04950
At2g04970
At2g04980
At2g04990
At2g05000
At2g05010
At2g05020
At2g05025
At2g05030
At2g05060
At2g05080
At2g05082
At2g05110
At2g05117
At2g05130
At2g05200
At2g05220
At2g05240
At2g05294
At2g05350
At2g05360
At2g05450
At2g05460
At2g05470
At2g05475
At2g05480
At2g05490
At2g05540
At2g05560
At2g05562
At2g05564
At2g05567
At2g05570
At2g05610
At2g05640
At2g05660
At2g05680
At2g05690
At2g05700
At2g05730
At2g05740
At2g05750
At2g05752
At2g05780
At2g05800
At2g05820
At2g05845
At2g05860
At2g05870
At2g05880
At2g05890
At2g05915
At2g05930
At2g05935
At2g05950
At2g05960
At2g05985
At2g05995
At2g06002
At2g06025
At2g06090
At2g06095
At2g06100
At2g06110
At2g06120
At2g06130
At2g06150
At2g06160
At2g06165
At2g06170
At2g06180
At2g06190
At2g06235
At2g06240
At2g06245
At2g06250
At2g06260
At2g06270
At2g06290
At2g06303
At2g06310
At2g06330
At2g06335
At2g06340
At2g06350
At2g06370
At2g06380
At2g06390
At2g06400
At2g06410
At2g06420
At2g06430
At2g06440
At2g06450
At2g06460
At2g06470
At2g06480
At2g06490
At2g06540
At2g06550
At2g06555
At2g06560
At2g06570
At2g06580
At2g06590
At2g06600
At2g06640
At2g06645
At2g06650
At2g06670
At2g06680
At2g06700
At2g06710
At2g06720
At2g06740
At2g06760
At2g06790
At2g06800
At2g06810
At2g06830
At2g06840
At2g06860
At2g06870
At2g06880
At2g06885
At2g06890
At2g06902
At2g06904
At2g06908
At2g06910
At2g06914
At2g06917
At2g06920
At2g06930
At2g06940
At2g06950
At2g06960
At2g06965
At2g06967
At2g06980
At2g07010
At2g07020
At2g07042
At2g07070
At2g07080
At2g07100
At2g07120
At2g07150
At2g07160
At2g07170
At2g07190
At2g07213
At2g07240
At2g07250
At2g07260
At2g07270
At2g07330
At2g07380
At2g07395
At2g07400
At2g07410
At2g07420
At2g07430
At2g07450
At2g07455
At2g07460
At2g07470
At2g07483
At2g07486
At2g07490
At2g07500
At2g07540
At2g07560
At2g07580
At2g07590
At2g07620
At2g07630
At2g07635
At2g07650
At2g07660
At2g07674
At2g07675
At2g07680
At2g07682
At2g07683
At2g07685
At2g07686
At2g07688
At2g07689
At2g07697
At2g07698
At2g07700
At2g07705
At2g07709
At2g07710
At2g07711
At2g07712
At2g07717
At2g07719
At2g07730
At2g07733
At2g07734
At2g07735
At2g07739
At2g07740
At2g07750
At2g07768
At2g07770
At2g07775
At2g07777
At2g07779
At2g07780
At2g07783
At2g07785
At2g07787
At2g07788
At2g07789
At2g07791
At2g07811
At2g07880
At2g07981
At2g08986
At2g09187
At2g09589
At2g09810
At2g09820
At2g09830
At2g09865
At2g09870
At2g09880
At2g09890
At2g09900
At2g09910
At2g09920
At2g09930
At2g09950
At2g09953
At2g09956
At2g09960
At2g10010
At2g10040
At2g10080
At2g10100
At2g10105
At2g10110
At2g10120
At2g10140
At2g10160
At2g10170
At2g10175
At2g10180
At2g10190
At2g10200
At2g10205
At2g10210
At2g10220
At2g10223
At2g10226
At2g10230
At2g10240
At2g10250
At2g10256
At2g10280
At2g10285
At2g10290
At2g10300
At2g10310
At2g10320
At2g10330
At2g10350
At2g10360
At2g10370
At2g10380
At2g10390
At2g10400
At2g10440
At2g10460
At2g10465
At2g10470
At2g10480
At2g10490
At2g10500
At2g10510
At2g10520
At2g10530
At2g10540
At2g10550
At2g10557
At2g10570
At2g10590
At2g10600
At2g10602
At2g10605
At2g10614
At2g10617
At2g10620
At2g10630
At2g10640
At2g10650
At2g10660
At2g10670
At2g10680
At2g10690
At2g10710
At2g10720
At2g10730
At2g10735
At2g10740
At2g10770
At2g10780
At2g10790
At2g10800
At2g10810
At2g10820
At2g10830
At2g10833
At2g10836
At2g10840
At2g10860
At2g10880
At2g10890
At2g10895
At2g10910
At2g10920
At2g10921
At2g10965
At2g10970
At2g10975
At2g10980
At2g10990
At2g11005
At2g11010
At2g11015
At2g11020
At2g11030
At2g11040
At2g11050
At2g11060
At2g11070
At2g11080
At2g11090
At2g11100
At2g11110
At2g11115
At2g11120
At2g11130
At2g11135
At2g11165
At2g11166
At2g11170
At2g11180
At2g11210
At2g11220
At2g11230
At2g11235
At2g11240
At2g11300
At2g11310
At2g11320
At2g11330
At2g11340
At2g11350
At2g11360
At2g11380
At2g11400
At2g11405
At2g11410
At2g11420
At2g11430
At2g11440
At2g11450
At2g11460
At2g11465
At2g11480
At2g11485
At2g11500
At2g11504
At2g11510
At2g11550
At2g11590
At2g11640
At2g11650
At2g11660
At2g11680
At2g11700
At2g11720
At2g11730
At2g11750
At2g11770
At2g11780
At2g11790
At2g11800
At2g11810
At2g11820
At2g11830
At2g11840
At2g11851
At2g11870
At2g11930
At2g11940
At2g11950
At2g11980
At2g12010
At2g12020
At2g12025
At2g12040
At2g12060
At2g12083
At2g12100
At2g12110
At2g12120
At2g12130
At2g12140
At2g12150
At2g12195
At2g12200
At2g12210
At2g12240
At2g12250
At2g12260
At2g12270
At2g12300
At2g12305
At2g12320
At2g12330
At2g12340
At2g12345
At2g12360
At2g12370
At2g12380
At2g12385
At2g12390
At2g12405
At2g12420
At2g12440
At2g12450
At2g12460
At2g12490
At2g12500
At2g12505
At2g12510
At2g12520
At2g12530
At2g12540
At2g12570
At2g12590
At2g12610
At2g12620
At2g12640
At2g12650
At2g12670
At2g12680
At2g12685
At2g12695
At2g12700
At2g12720
At2g12740
At2g12750
At2g12760
At2g12780
At2g12800
At2g12810
At2g12815
At2g12820
At2g12830
At2g12832
At2g12835
At2g12840
At2g12845
At2g12850
At2g12855
At2g12860
At2g12870
At2g12875
At2g12900
At2g12910
At2g12920
At2g12930
At2g12935
At2g12940
At2g12945
At2g12970
At2g12980
At2g12990
At2g13000
At2g13010
At2g13020
At2g13040
At2g13050
At2g13060
At2g13070
At2g13080
At2g13110
At2g13115
At2g13120
At2g13140
At2g13143
At2g13145
At2g13150
At2g13160
At2g13170
At2g13200
At2g13230
At2g13240
At2g13250
At2g13270
At2g13272
At2g13280
At2g13310
At2g13320
At2g13330
At2g13335
At2g13350
At2g13360
At2g13363
At2g13380
At2g13390
At2g13400
At2g13410
At2g13430
At2g13431
At2g13450
At2g13460
At2g13469
At2g13470
At2g13480
At2g13490
At2g13510
At2g13520
At2g13540
At2g13547
At2g13580
At2g13620
At2g13700
At2g13710
At2g13720
At2g13730
At2g13740
At2g13760
At2g13770
At2g13820
At2g13830
At2g13850
At2g13851
At2g13860
At2g13865
At2g13890
At2g13930
At2g13940
At2g13960
At2g13980
At2g13990
At2g14000
At2g14010
At2g14030
At2g14040
At2g14080
At2g14130
At2g14140
At2g14150
At2g14180
At2g14190
At2g14200
At2g14206
At2g14230
At2g14240
At2g14245
At2g14288
At2g14300
At2g14310
At2g14330
At2g14335
At2g14340
At2g14350
At2g14370
At2g14380
At2g14400
At2g14405
At2g14410
At2g14420
At2g14430
At2g14440
At2g14470
At2g14475
At2g14510
At2g14535
At2g14540
At2g14580
At2g14595
At2g14600
At2g14630
At2g14640
At2g14650
At2g14670
At2g14700
At2g14770
At2g14772
At2g14774
At2g14777
At2g14780
At2g14790
At2g14793
At2g14796
At2g14810
At2g14840
At2g14843
At2g14870
At2g14910
At2g14930
At2g14970
At2g14980
At2g14990
At2g15010
At2g15040
At2g15050
At2g15060
At2g15100
At2g15110
At2g15120
At2g15140
At2g15145
At2g15150
At2g15190
At2g15200
At2g15210
At2g15250
At2g15260
At2g15320
At2g15340
At2g15380
At2g15410
At2g15420
At2g15450
At2g15460
At2g15470
At2g15480
At2g15490
At2g15510
At2g15520
At2g15540
At2g15555
At2g15620
At2g15650
At2g15670
At2g15700
At2g15710
At2g15720
At2g15765
At2g15800
At2g15810
At2g15840
At2g15850
At2g15870
At2g15920
At2g15930
At2g15940
At2g15950
At2g16000
At2g16015
At2g16019
At2g16020
At2g16030
At2g16040
At2g16100
At2g16110
At2g16140
At2g16145
At2g16150
At2g16160
At2g16170
At2g16180
At2g16320
At2g16330
At2g16340
At2g16410
At2g16420
At2g16450
At2g16490
At2g16560
At2g16575
At2g16580
At2g16586
At2g16610
At2g16620
At2g16670
At2g16676
At2g16680
At2g16820
At2g16830
At2g16832
At2g16850
At2g16905
At2g16990
At2g17020
At2g17140
At2g17305
At2g17330
At2g17460
At2g17500
At2g17610
At2g17740
At2g17770
At2g17870
At2g17910
At2g17920
At2g18042
At2g18070
At2g18115
At2g18130
At2g18160
At2g18162
At2g18220
At2g18320
At2g18330
At2g18360
At2g18480
At2g18490
At2g18530
At2g18580
At2g18610
At2g18660
At2g18740
At2g18820
At2g18930
At2g18960
At2g19100
At2g19140
At2g19360
At2g19410
At2g19420
At2g19450
At2g19820
At2g19825
At2g19840
At2g19850
At2g20280
At2g20298
At2g20320
At2g20460
At2g20470
At2g20790
At2g20850
At2g20910
At2g20950
At2g21100
At2g21270
At2g21310
At2g21460
At2g21550
At2g21570
At2g21660
At2g21905
At2g21920
At2g21930
At2g22010
At2g22160
At2g22210
At2g22350
At2g22440
At2g22540
At2g22668
At2g22710
At2g22730
At2g22890
At2g23096
At2g23142
At2g23430
At2g23480
At2g23500
At2g23610
At2g23620
At2g23672
At2g23690
At2g23710
At2g23720
At2g23950
At2g24210
At2g24340
At2g24513
At2g24580
At2g24650
At2g24660
At2g24710
At2g24750
At2g24761
At2g24780
At2g24870
At2g24890
At2g24900
At2g24915
At2g24930
At2g24940
At2g24945
At2g24980
At2g25015
At2g25020
At2g25040
At2g25160
At2g25255
At2g25370
At2g25410
At2g25490
At2g25550
At2g25600
At2g25970
At2g26120
At2g26210
At2g26250
At2g26560
At2g26620
At2g26630
At2g26730
At2g26990
At2g27070
At2g27228
At2g27230
At2g27320
At2g27350
At2g27400
At2g27540
At2g27630
At2g27700
At2g27850
At2g27870
At2g27880
At2g28056
At2g28100
At2g28160
At2g28200
At2g28340
At2g28350
At2g28401
At2g28605
At2g28670
At2g28730
At2g28750
At2g28980
At2g29030
At2g29040
At2g29210
At2g29230
At2g29240
At2g29605
At2g29850
At2g29880
At2g29920
At2g30040
At2g30180
At2g30190
At2g30400
At2g30424
At2g30450
At2g30470
At2g30615
At2g30730
At2g30766
At2g30820
At2g31070
At2g31080
At2g31141
At2g31400
At2g31520
At2g31590
At2g31650
At2g31700
At2g31860
At2g31890
At2g32080
At2g32450
At2g32500
At2g32698
At2g32710
At2g32910
At2g33006
At2g33170
At2g33460
At2g33480
At2g33570
At2g33655
At2g33730
At2g33770
At2g33835
At2g33860
At2g33910
At2g33930
At2g33940
At2g33980
At2g34130
At2g34290
At2g34390
At2g34420
At2g34630
At2g34655
At2g34790
At2g34850
At2g34880
At2g35250
At2g35340
At2g36040
At2g36180
At2g36280
At2g36402
At2g36450
At2g36490
At2g36560
At2g36670
At2g36710
At2g36792
At2g36860
At2g36910
At2g36940
At2g37000
At2g37370
At2g37380
At2g37720
At2g37840
At2g37860
At2g38230
At2g38255
At2g38260
At2g38270
At2g38325
At2g38560
At2g38590
At2g38750
At2g38920
At2g38980
At2g39160
At2g39180
At2g39435
At2g39600
At2g39610
At2g39630
At2g39670
At2g39675
At2g39681
At2g39810
At2g40130
At2g40310
At2g40440
At2g40480
At2g40680
At2g40805
At2g40830
At2g40950
At2g41310
At2g41510
At2g41570
At2g41580
At2g41590
At2g41720
At2g41745
At2g41910
At2g41920
At2g42020
At2g42050
At2g42270
At2g42340
At2g42350
At2g42420
At2g42450
At2g42730
At2g43070
At2g43261
At2g43470
At2g43830
At2g43930
At2g44130
At2g44175
At2g44270
At2g44320
At2g44470
At2g44540
At2g44550
At2g44560
At2g44570
At2g44925
At2g44980
At2g45023
At2g45090
At2g45135
At2g45160
At2g45220
At2g45230
At2g45245
At2g45380
At2g45410
At2g45420
At2g45530
At2g45560
At2g45660
At2g45680
At2g46020
At2g46190
At2g46255
At2g46420
At2g46460
At2g46685
At2g47020
At2g47260
At2g47410
At2g47590
At2g47650
At2g47960
At3g01085
At3g01160
At3g01331
At3g01345
At3g01400
At3g01435
At3g01560
At3g01710
At3g01920
At3g01961
At3g02170
At3g02515
At3g02610
At3g02715
At3g02880
At3g02940
At3g03260
At3g03405
At3g03440
At3g03620
At3g03702
At3g03726
At3g03730
At3g04100
At3g04160
At3g04210
At3g04250
At3g04485
At3g04550
At3g04570
At3g04717
At3g04760
At3g04765
At3g04770
At3g05210
At3g05400
At3g05415
At3g05540
At3g05725
At3g05770
At3g06080
At3g06105
At3g06125
At3g06190
At3g06230
At3g06340
At3g06410
At3g06433
At3g06435
At3g06437
At3g06450
At3g06760
At3g06895
At3g07100
At3g07380
At3g07810
At3g07820
At3g08560
At3g08850
At3g08947
At3g09165
At3g09170
At3g09385
At3g09510
At3g09820
At3g09940
At3g10020
At3g10100
At3g10240
At3g10340
At3g10380
At3g10390
At3g10810
At3g10900
At3g10985
At3g11010
At3g11180
At3g11285
At3g11310
At3g11435
At3g11540
At3g11680
At3g11950
At3g11970
At3g12010
At3g12012
At3g12145
At3g12810
At3g13250
At3g13370
At3g13405
At3g13520
At3g13624
At3g13662
At3g13820
At3g13855
At3g13857
At3g14050
At3g14067
At3g14075
At3g14385
At3g14517
At3g14570
At3g14670
At3g14735
At3g14860
At3g15095
At3g15310
At3g15320
At3g15500
At3g15585
At3g15600
At3g15602
At3g15605
At3g15730
At3g15960
At3g16640
At3g16820
At3g16830
At3g16930
At3g17185
At3g17190
At3g17360
At3g17400
At3g17480
At3g17500
At3g18010
At3g18035
At3g18060
At3g18120
At3g18230
At3g18310
At3g18330
At3g18340
At3g18520
At3g18540
At3g18700
At3g18770
At3g18900
At3g18930
At3g18952
At3g18980
At3g19045
At3g19050
At3g19235
At3g19270
At3g19350
At3g19410
At3g19470
At3g19560
At3g19890
At3g19940
At3g20030
At3g20190
At3g20540
At3g20690
At3g20705
At3g20710
At3g20820
At3g20885
At3g20950
At3g20978
At3g21130
At3g21170
At3g21290
At3g21630
At3g21650
At3g21760
At3g21870
At3g21990
At3g22050
At3g22121
At3g22142
At3g22232
At3g22237
At3g22290
At3g22380
At3g22421
At3g22500
At3g22555
At3g22580
At3g22660
At3g22700
At3g22710
At3g22720
At3g22730
At3g22770
At3g22870
At3g22886
At3g22910
At3g22937
At3g23040
At3g23085
At3g23172
At3g23260
At3g23380
At3g23510
At3g23580
At3g23633
At3g23645
At3g23650
At3g23680
At3g23685
At3g23690
At3g23725
At3g23850
At3g24210
At3g24255
At3g24260
At3g24270
At3g24365
At3g24370
At3g24380
At3g24385
At3g24390
At3g24465
At3g24510
At3g24542
At3g24570
At3g24580
At3g24610
At3g24675
At3g24680
At3g25050
At3g25090
At3g25130
At3g25225
At3g25460
At3g25485
At3g25585
At3g25630
At3g25720
At3g25727
At3g25770
At3g25795
At3g25815
At3g25826
At3g25855
At3g25930
At3g26134
At3g26260
At3g26265
At3g26450
At3g26483
At3g26486
At3g26500
At3g26520
At3g26525
At3g26530
At3g26605
At3g26612
At3g26614
At3g26616
At3g26740
At3g26747
At3g26775
At3g26800
At3g26805
At3g26810
At3g26812
At3g26813
At3g26815
At3g26816
At3g26818
At3g26819
At3g26830
At3g26860
At3g26870
At3g27040
At3g27090
At3g27190
At3g27327
At3g27329
At3g27331
At3g27380
At3g27390
At3g27560
At3g27600
At3g27680
At3g27883
At3g27940
At3g27968
At3g27980
At3g27990
At3g28005
At3g28010
At3g28100
At3g28110
At3g28120
At3g28153
At3g28157
At3g28160
At3g28240
At3g28400
At3g28410
At3g28500
At3g28550
At3g28674
At3g28680
At3g28685
At3g28695
At3g28780
At3g28800
At3g28810
At3g28820
At3g28865
At3g28870
At3g28899
At3g28915
At3g28920
At3g28925
At3g28945
At3g28955
At3g28956
At3g28958
At3g28960
At3g28985
At3g29032
At3g29033
At3g29076
At3g29078
At3g29080
At3g29110
At3g29120
At3g29153
At3g29175
At3g29187
At3g29190
At3g29205
At3g29210
At3g29225
At3g29250
At3g29265
At3g29440
At3g29480
At3g29510
At3g29515
At3g29540
At3g29545
At3g29560
At3g29572
At3g29577
At3g29600
At3g29610
At3g29612
At3g29615
At3g29618
At3g29630
At3g29634
At3g29638
At3g29641
At3g29642
At3g29647
At3g29648
At3g29650
At3g29660
At3g29690
At3g29695
At3g29710
At3g29720
At3g29727
At3g29730
At3g29732
At3g29734
At3g29755
At3g29762
At3g29763
At3g29764
At3g29765
At3g29766
At3g29768
At3g29769
At3g29771
At3g29772
At3g29773
At3g29774
At3g29775
At3g29776
At3g29777
At3g29781
At3g29782
At3g29783
At3g29785
At3g29788
At3g29792
At3g29796
At3g29797
At3g29805
At3g29820
At3g30120
At3g30145
At3g30147
At3g30150
At3g30160
At3g30170
At3g30183
At3g30187
At3g30190
At3g30200
At3g30211
At3g30213
At3g30218
At3g30219
At3g30230
At3g30240
At3g30247
At3g30250
At3g30310
At3g30320
At3g30330
At3g30335
At3g30383
At3g30384
At3g30385
At3g30386
At3g30387
At3g30388
At3g30393
At3g30396
At3g30400
At3g30411
At3g30413
At3g30415
At3g30416
At3g30418
At3g30420
At3g30433
At3g30436
At3g30440
At3g30450
At3g30455
At3g30465
At3g30480
At3g30490
At3g30505
At3g30510
At3g30520
At3g30550
At3g30560
At3g30570
At3g30582
At3g30587
At3g30590
At3g30620
At3g30630
At3g30650
At3g30655
At3g30663
At3g30665
At3g30668
At3g30670
At3g30680
At3g30685
At3g30690
At3g30695
At3g30700
At3g30703
At3g30708
At3g30710
At3g30711
At3g30713
At3g30715
At3g30716
At3g30717
At3g30719
At3g30720
At3g30722
At3g30743
At3g30744
At3g30745
At3g30746
At3g30747
At3g30749
At3g30755
At3g30763
At3g30764
At3g30765
At3g30766
At3g30767
At3g30770
At3g30778
At3g30780
At3g30790
At3g30800
At3g30802
At3g30803
At3g30810
At3g30811
At3g30816
At3g30819
At3g30820
At3g30821
At3g30825
At3g30827
At3g30830
At3g30831
At3g30833
At3g30834
At3g30836
At3g30837
At3g30838
At3g30839
At3g30843
At3g30844
At3g30846
At3g30848
At3g30852
At3g30859
At3g30875
At3g31312
At3g31314
At3g31317
At3g31340
At3g31355
At3g31356
At3g31357
At3g31358
At3g31359
At3g31360
At3g31367
At3g31370
At3g31373
At3g31375
At3g31390
At3g31400
At3g31403
At3g31406
At3g31410
At3g31420
At3g31422
At3g31430
At3g31440
At3g31450
At3g31460
At3g31470
At3g31490
At3g31500
At3g31530
At3g31540
At3g31630
At3g31720
At3g31900
At3g31904
At3g31905
At3g31920
At3g31935
At3g31940
At3g31945
At3g31950
At3g31970
At3g31990
At3g31993
At3g31996
At3g32000
At3g32010
At3g32020
At3g32022
At3g32023
At3g32033
At3g32035
At3g32043
At3g32050
At3g32060
At3g32080
At3g32090
At3g32091
At3g32092
At3g32093
At3g32110
At3g32115
At3g32116
At3g32118
At3g32135
At3g32140
At3g32160
At3g32164
At3g32168
At3g32172
At3g32180
At3g32190
At3g32195
At3g32200
At3g32205
At3g32210
At3g32220
At3g32223
At3g32226
At3g32230
At3g32240
At3g32250
At3g32280
At3g32290
At3g32295
At3g32300
At3g32305
At3g32320
At3g32330
At3g32340
At3g32360
At3g32373
At3g32383
At3g32389
At3g32391
At3g32393
At3g32394
At3g32395
At3g32397
At3g32405
At3g32415
At3g32425
At3g32445
At3g32475
At3g32677
At3g32880
At3g32890
At3g32893
At3g32894
At3g32895
At3g32896
At3g32897
At3g32898
At3g32899
At3g32900
At3g32901
At3g32902
At3g32903
At3g32904
At3g32910
At3g32912
At3g32914
At3g32917
At3g32930
At3g32950
At3g32966
At3g32968
At3g32970
At3g32975
At3g32990
At3g33004
At3g33005
At3g33006
At3g33008
At3g33009
At3g33010
At3g33011
At3g33030
At3g33035
At3g33045
At3g33055
At3g33058
At3g33064
At3g33065
At3g33066
At3g33067
At3g33069
At3g33071
At3g33072
At3g33073
At3g33074
At3g33075
At3g33076
At3g33077
At3g33079
At3g33080
At3g33081
At3g33082
At3g33083
At3g33084
At3g33085
At3g33091
At3g33097
At3g33100
At3g33106
At3g33109
At3g33112
At3g33115
At3g33118
At3g33121
At3g33124
At3g33127
At3g33131
At3g33133
At3g33136
At3g33139
At3g33142
At3g33151
At3g33154
At3g33157
At3g33166
At3g33169
At3g33172
At3g33175
At3g33178
At3g33181
At3g33185
At3g33187
At3g33189
At3g33193
At3g33197
At3g33201
At3g33205
At3g33235
At3g33393
At3g33528
At3g33537
At3g33555
At3g33570
At3g33575
At3g33585
At3g33595
At3g35003
At3g37820
At3g38525
At3g39230
At3g39935
At3g41761
At3g41768
At3g41979
At3g42052
At3g42054
At3g42057
At3g42060
At3g42065
At3g42070
At3g42083
At3g42086
At3g42115
At3g42120
At3g42130
At3g42155
At3g42160
At3g42174
At3g42178
At3g42179
At3g42180
At3g42182
At3g42220
At3g42236
At3g42240
At3g42245
At3g42250
At3g42251
At3g42252
At3g42253
At3g42254
At3g42255
At3g42256
At3g42257
At3g42258
At3g42260
At3g42270
At3g42290
At3g42300
At3g42305
At3g42310
At3g42313
At3g42316
At3g42330
At3g42350
At3g42383
At3g42385
At3g42386
At3g42420
At3g42430
At3g42431
At3g42432
At3g42433
At3g42434
At3g42438
At3g42445
At3g42450
At3g42470
At3g42471
At3g42478
At3g42490
At3g42510
At3g42530
At3g42535
At3g42540
At3g42545
At3g42550
At3g42553
At3g42556
At3g42565
At3g42580
At3g42600
At3g42620
At3g42621
At3g42624
At3g42626
At3g42640
At3g42645
At3g42650
At3g42653
At3g42658
At3g42680
At3g42690
At3g42711
At3g42712
At3g42715
At3g42716
At3g42717
At3g42718
At3g42719
At3g42720
At3g42721
At3g42723
At3g42727
At3g42728
At3g42730
At3g42740
At3g42750
At3g42760
At3g42763
At3g42766
At3g42783
At3g42791
At3g42792
At3g42794
At3g42796
At3g42798
At3g42803
At3g42820
At3g42836
At3g42837
At3g42870
At3g42875
At3g42883
At3g42886
At3g42910
At3g42913
At3g42916
At3g42922
At3g42935
At3g42945
At3g42970
At3g42993
At3g42996
At3g43000
At3g43020
At3g43025
At3g43040
At3g43060
At3g43070
At3g43080
At3g43090
At3g43095
At3g43100
At3g43126
At3g43128
At3g43130
At3g43141
At3g43142
At3g43144
At3g43146
At3g43147
At3g43148
At3g43150
At3g43151
At3g43152
At3g43153
At3g43154
At3g43156
At3g43157
At3g43158
At3g43160
At3g43170
At3g43230
At3g43260
At3g43270
At3g43290
At3g43300
At3g43302
At3g43303
At3g43304
At3g43307
At3g43310
At3g43350
At3g43355
At3g43356
At3g43357
At3g43358
At3g43360
At3g43370
At3g43380
At3g43390
At3g43420
At3g43425
At3g43432
At3g43436
At3g43444
At3g43447
At3g43450
At3g43460
At3g43485
At3g43490
At3g43500
At3g43526
At3g43530
At3g43550
At3g43563
At3g43566
At3g43570
At3g43572
At3g43573
At3g43586
At3g43625
At3g43635
At3g43640
At3g43654
At3g43657
At3g43670
At3g43675
At3g43680
At3g43681
At3g43682
At3g43684
At3g43686
At3g43688
At3g43690
At3g43726
At3g43730
At3g43740
At3g43780
At3g43790
At3g43828
At3g43832
At3g43833
At3g43835
At3g43862
At3g43863
At3g43864
At3g43867
At3g43870
At3g43880
At3g43940
At3g43950
At3g43960
At3g43970
At3g43990
At3g44006
At3g44030
At3g44042
At3g44045
At3g44093
At3g44096
At3g44115
At3g44117
At3g44130
At3g44175
At3g44210
At3g44212
At3g44215
At3g44235
At3g44245
At3g44262
At3g44274
At3g44325
At3g44340
At3g44390
At3g44440
At3g44470
At3g44500
At3g44530
At3g44540
At3g44560
At3g44570
At3g44580
At3g44605
At3g44650
At3g44705
At3g44780
At3g44793
At3g44796
At3g44935
At3g44955
At3g44980
At3g45095
At3g45100
At3g45120
At3g45130
At3g45140
At3g45253
At3g45256
At3g45270
At3g45340
At3g45350
At3g45370
At3g45380
At3g45410
At3g45446
At3g45480
At3g45490
At3g45500
At3g45550
At3g45560
At3g45670
At3g45750
At3g45770
At3g45775
At3g45780
At3g45800
At3g45820
At3g45840
At3g45910
At3g45980
At3g45990
At3g46120
At3g46160
At3g46183
At3g46206
At3g46290
At3g46340
At3g46360
At3g46380
At3g46382
At3g46384
At3g46390
At3g46430
At3g46470
At3g46484
At3g46487
At3g46490
At3g46585
At3g46690
At3g46850
At3g47020
At3g47130
At3g47150
At3g47165
At3g47230
At3g47240
At3g47260
At3g47270
At3g47280
At3g47310
At3g47320
At3g47330
At3g47350
At3g47675
At3g47680
At3g47760
At3g47770
At3g47800
At3g47875
At3g47920
At3g47940
At3g48115
At3g48205
At3g48235
At3g48280
At3g48523
At3g48680
At3g48720
At3g48950
At3g49070
At3g49230
At3g49240
At3g49250
At3g49280
At3g49430
At3g49510
At3g49520
At3g49980
At3g50022
At3g50120
At3g50250
At3g50320
At3g50400
At3g50480
At3g50490
At3g50590
At3g50625
At3g50751
At3g50810
At3g50840
At3g50870
At3g51140
At3g51150
At3g51375
At3g51380
At3g51880
At3g52072
At3g52080
At3g52160
At3g52350
At3g52410
At3g52500
At3g52705
At3g52970
At3g53016
At3g53050
At3g53190
At3g53305
At3g53510
At3g53620
At3g53910
At3g53965
At3g54350
At3g54460
At3g54470
At3g54580
At3g54590
At3g54610
At3g54730
At3g54790
At3g54800
At3g54823
At3g54860
At3g54925
At3g54990
At3g55210
At3g55252
At3g55254
At3g55258
At3g55270
At3g55512
At3g55665
At3g55670
At3g55677
At3g55860
At3g55870
At3g55930
At3g55970
At3g56210
At3g56275
At3g56310
At3g56760
At3g56825
At3g57040
At3g57140
At3g57230
At3g57260
At3g57300
At3g57580
At3g57586
At3g57645
At3g57660
At3g57720
At3g57765
At3g57770
At3g58035
At3g58165
At3g58660
At3g58790
At3g59570
At3g59590
At3g59690
At3g59720
At3g59730
At3g59765
At3g59860
At3g59940
At3g60075
At3g60140
At3g60160
At3g60170
At3g60176
At3g60565
At3g60630
At3g60730
At3g60930
At3g60935
At3g60940
At3g60950
At3g60955
At3g60961
At3g60965
At3g60966
At3g60970
At3g60990
At3g61030
At3g61050
At3g61198
At3g61320
At3g61330
At3g61370
At3g61415
At3g61470
At3g61715
At3g61721
At3g61897
At3g62130
At3g62285
At3g62475
At3g62490
At3g62510
At3g62520
At3g62720
At3g62725
At3g62980
At3g63095
At3g63260
At3g63375
At3g63400
At3g63410
At3g63430
At4g00060
At4g00070
At4g00120
At4g00140
At4g00150
At4g00160
At4g00310
At4g00340
At4g00416
At4g00540
At4g00960
At4g00975
At4g01130
At4g01240
At4g01340
At4g01440
At4g01490
At4g01525
At4g01530
At4g01533
At4g01670
At4g01690
At4g01750
At4g01865
At4g01975
At4g01980
At4g02000
At4g02075
At4g02130
At4g02300
At4g02312
At4g02314
At4g02317
At4g02320
At4g02490
At4g02500
At4g02700
At4g02760
At4g02780
At4g02910
At4g02970
At4g03156
At4g03300
At4g03305
At4g03310
At4g03380
At4g03435
At4g03530
At4g03566
At4g03570
At4g03580
At4g03590
At4g03620
At4g03640
At4g03650
At4g03660
At4g03690
At4g03695
At4g03710
At4g03726
At4g03732
At4g03740
At4g03745
At4g03750
At4g03760
At4g03770
At4g03775
At4g03780
At4g03790
At4g03795
At4g03800
At4g03810
At4g03816
At4g03825
At4g03826
At4g03830
At4g03835
At4g03837
At4g03840
At4g03850
At4g03860
At4g03865
At4g03876
At4g03880
At4g03885
At4g03900
At4g03910
At4g03913
At4g03916
At4g03920
At4g03930
At4g03935
At4g03945
At4g03950
At4g03970
At4g03975
At4g03976
At4g03977
At4g03978
At4g03979
At4g03980
At4g03981
At4g03990
At4g04000
At4g04010
At4g04030
At4g04050
At4g04070
At4g04077
At4g04105
At4g04110
At4g04130
At4g04140
At4g04145
At4g04150
At4g04157
At4g04165
At4g04170
At4g04190
At4g04223
At4g04230
At4g04250
At4g04255
At4g04270
At4g04273
At4g04276
At4g04280
At4g04293
At4g04296
At4g04300
At4g04310
At4g04313
At4g04316
At4g04390
At4g04392
At4g04393
At4g04395
At4g04396
At4g04400
At4g04405
At4g04407
At4g04408
At4g04410
At4g04420
At4g04423
At4g04426
At4g04430
At4g04440
At4g04450
At4g04490
At4g04495
At4g04520
At4g04525
At4g04530
At4g04540
At4g04545
At4g04547
At4g04550
At4g04560
At4g04570
At4g04580
At4g04590
At4g04600
At4g04632
At4g04635
At4g04655
At4g04660
At4g04693
At4g04710
At4g04730
At4g04745
At4g04750
At4g04760
At4g04780
At4g04820
At4g04840
At4g04860
At4g04953
At4g04957
At4g05030
At4g05073
At4g05133
At4g05136
At4g05145
At4g05280
At4g05290
At4g05300
At4g05303
At4g05306
At4g05360
At4g05470
At4g05502
At4g05505
At4g05508
At4g05510
At4g05523
At4g05526
At4g05553
At4g05556
At4g05560
At4g05570
At4g05582
At4g05583
At4g05584
At4g05585
At4g05586
At4g05587
At4g05588
At4g05589
At4g05591
At4g05593
At4g05595
At4g05597
At4g05600
At4g05610
At4g05613
At4g05616
At4g05633
At4g05634
At4g05635
At4g05636
At4g05638
At4g05640
At4g05918
At4g06196
At4g06474
At4g06477
At4g06479
At4g06481
At4g06482
At4g06483
At4g06484
At4g06485
At4g06486
At4g06487
At4g06488
At4g06490
At4g06491
At4g06492
At4g06493
At4g06494
At4g06495
At4g06496
At4g06497
At4g06499
At4g06500
At4g06501
At4g06503
At4g06504
At4g06505
At4g06506
At4g06507
At4g06509
At4g06510
At4g06511
At4g06513
At4g06514
At4g06515
At4g06516
At4g06517
At4g06518
At4g06519
At4g06521
At4g06524
At4g06525
At4g06526
At4g06527
At4g06528
At4g06529
At4g06530
At4g06531
At4g06532
At4g06533
At4g06535
At4g06538
At4g06539
At4g06540
At4g06541
At4g06542
At4g06543
At4g06544
At4g06545
At4g06546
At4g06547
At4g06548
At4g06550
At4g06551
At4g06552
At4g06553
At4g06554
At4g06555
At4g06556
At4g06558
At4g06559
At4g06560
At4g06561
At4g06562
At4g06563
At4g06564
At4g06565
At4g06566
At4g06567
At4g06568
At4g06569
At4g06570
At4g06571
At4g06572
At4g06573
At4g06574
At4g06575
At4g06576
At4g06578
At4g06579
At4g06580
At4g06581
At4g06582
At4g06583
At4g06584
At4g06585
At4g06586
At4g06587
At4g06588
At4g06589
At4g06590
At4g06591
At4g06592
At4g06593
At4g06595
At4g06596
At4g06597
At4g06599
At4g06601
At4g06602
At4g06603
At4g06604
At4g06605
At4g06606
At4g06607
At4g06609
At4g06613
At4g06615
At4g06616
At4g06620
At4g06621
At4g06622
At4g06624
At4g06625
At4g06626
At4g06627
At4g06628
At4g06631
At4g06632
At4g06633
At4g06635
At4g06636
At4g06640
At4g06642
At4g06644
At4g06646
At4g06648
At4g06650
At4g06652
At4g06654
At4g06656
At4g06658
At4g06660
At4g06664
At4g06666
At4g06668
At4g06670
At4g06674
At4g06678
At4g06680
At4g06682
At4g06684
At4g06686
At4g06688
At4g06692
At4g06694
At4g06697
At4g06698
At4g06699
At4g06700
At4g06702
At4g06704
At4g06708
At4g06710
At4g06712
At4g06714
At4g06716
At4g06718
At4g06720
At4g06722
At4g06724
At4g06726
At4g06728
At4g06730
At4g06732
At4g06734
At4g06735
At4g06736
At4g06738
At4g06742
At4g06748
At4g06752
At4g07031
At4g07310
At4g07315
At4g07320
At4g07327
At4g07334
At4g07336
At4g07338
At4g07339
At4g07340
At4g07350
At4g07355
At4g07360
At4g07370
At4g07415
At4g07430
At4g07435
At4g07440
At4g07450
At4g07452
At4g07456
At4g07458
At4g07460
At4g07480
At4g07485
At4g07490
At4g07491
At4g07492
At4g07493
At4g07494
At4g07495
At4g07498
At4g07502
At4g07504
At4g07515
At4g07516
At4g07517
At4g07518
At4g07519
At4g07520
At4g07522
At4g07523
At4g07525
At4g07526
At4g07528
At4g07530
At4g07540
At4g07550
At4g07560
At4g07563
At4g07566
At4g07570
At4g07580
At4g07586
At4g07590
At4g07595
At4g07600
At4g07605
At4g07620
At4g07630
At4g07640
At4g07650
At4g07660
At4g07662
At4g07664
At4g07666
At4g07668
At4g07680
At4g07686
At4g07693
At4g07700
At4g07706
At4g07720
At4g07725
At4g07730
At4g07733
At4g07736
At4g07738
At4g07742
At4g07744
At4g07747
At4g07750
At4g07755
At4g07760
At4g07780
At4g07803
At4g07812
At4g07830
At4g07840
At4g07850
At4g07856
At4g07868
At4g07893
At4g07896
At4g07915
At4g07917
At4g07920
At4g07931
At4g07934
At4g07935
At4g07936
At4g07937
At4g07938
At4g07939
At4g07941
At4g07942
At4g07943
At4g07945
At4g07947
At4g07965
At4g07967
At4g07970
At4g08000
At4g08010
At4g08013
At4g08016
At4g08020
At4g08022
At4g08025
At4g08030
At4g08033
At4g08034
At4g08038
At4g08039
At4g08050
At4g08053
At4g08054
At4g08056
At4g08060
At4g08070
At4g08072
At4g08078
At4g08080
At4g08090
At4g08091
At4g08092
At4g08094
At4g08095
At4g08097
At4g08098
At4g08099
At4g08100
At4g08102
At4g08103
At4g08104
At4g08105
At4g08109
At4g08111
At4g08112
At4g08113
At4g08114
At4g08115
At4g08116
At4g08120
At4g08131
At4g08132
At4g08134
At4g08135
At4g08138
At4g08145
At4g08190
At4g08262
At4g08270
At4g08275
At4g08300
At4g08333
At4g08340
At4g08347
At4g08375
At4g08380
At4g08395
At4g08400
At4g08405
At4g08410
At4g08420
At4g08430
At4g08450
At4g08485
At4g08490
At4g08560
At4g08593
At4g08596
At4g08600
At4g08602
At4g08610
At4g08620
At4g08630
At4g08650
At4g08655
At4g08660
At4g08670
At4g08680
At4g08691
At4g08692
At4g08710
At4g08720
At4g08740
At4g08750
At4g08760
At4g08765
At4g08780
At4g08820
At4g08860
At4g08872
At4g08874
At4g08878
At4g08880
At4g08890
At4g08895
At4g08940
At4g08956
At4g08967
At4g08990
At4g08995
At4g09070
At4g09143
At4g09146
At4g09205
At4g09210
At4g09220
At4g09230
At4g09255
At4g09260
At4g09270
At4g09280
At4g09290
At4g09300
At4g09313
At4g09350
At4g09360
At4g09370
At4g09380
At4g09390
At4g09400
At4g09450
At4g09455
At4g09462
At4g09464
At4g09466
At4g09467
At4g09480
At4g09500
At4g09545
At4g09565
At4g09587
At4g09595
At4g09625
At4g09660
At4g09690
At4g09700
At4g09710
At4g09740
At4g09775
At4g09795
At4g09820
At4g09850
At4g09860
At4g09875
At4g09880
At4g09960
At4g10060
At4g10112
At4g10120
At4g10190
At4g10210
At4g10220
At4g10230
At4g10310
At4g10460
At4g10465
At4g10570
At4g10580
At4g10590
At4g10603
At4g10610
At4g10613
At4g10660
At4g10690
At4g10700
At4g10730
At4g10740
At4g10830
At4g10890
At4g10955
At4g10960
At4g10990
At4g11010
At4g11050
At4g11070
At4g11150
At4g11177
At4g11340
At4g11355
At4g11375
At4g11420
At4g11430
At4g11450
At4g11700
At4g11710
At4g11720
At4g11770
At4g11860
At4g11880
At4g12065
At4g12070
At4g12140
At4g12260
At4g12275
At4g12330
At4g12423
At4g12426
At4g12740
At4g12770
At4g12820
At4g12915
At4g13075
At4g13120
At4g13130
At4g13150
At4g13251
At4g13253
At4g13255
At4g13257
At4g13259
At4g13261
At4g13263
At4g13390
At4g13420
At4g13442
At4g13455
At4g13470
At4g13495
At4g13505
At4g13570
At4g13575
At4g13710
At4g13760
At4g13885
At4g13900
At4g14090
At4g14140
At4g14276
At4g14400
At4g14460
At4g14470
At4g14490
At4g14500
At4g14504
At4g14630
At4g14650
At4g14790
At4g14810
At4g14980
At4g15180
At4g15200
At4g15240
At4g15280
At4g15290
At4g15370
At4g15440
At4g15460
At4g15490
At4g15590
At4g15970
At4g16010
At4g16020
At4g16155
At4g16190
At4g16215
At4g16230
At4g16240
At4g16295
At4g16550
At4g16640
At4g16810
At4g16860
At4g16870
At4g16890
At4g16900
At4g16910
At4g16920
At4g16950
At4g16990
At4g17005
At4g17310
At4g17450
At4g17587
At4g17590
At4g17620
At4g17820
At4g17975
At4g17990
At4g17998
At4g18000
At4g18110
At4g18150
At4g18180
At4g18250
At4g18410
At4g18570
At4g18670
At4g18815
At4g18890
At4g19240
At4g19270
At4g19280
At4g19290
At4g19300
At4g19305
At4g19320
At4g19395
At4g19490
At4g19520
At4g19690
At4g19780
At4g19790
At4g19970
At4g20095
At4g20170
At4g20180
At4g20210
At4g20220
At4g20300
At4g20365
At4g20370
At4g20490
At4g20510
At4g20520
At4g20530
At4g20540
At4g20550
At4g20560
At4g20570
At4g20580
At4g20590
At4g20600
At4g20610
At4g20620
At4g20630
At4g20640
At4g20650
At4g20670
At4g20690
At4g20700
At4g20710
At4g20715
At4g20725
At4g20730
At4g20740
At4g21190
At4g21300
At4g21360
At4g21366
At4g21370
At4g21380
At4g21400
At4g21410
At4g21520
At4g21595
At4g21640
At4g21820
At4g22040
At4g22050
At4g22270
At4g22415
At4g22420
At4g22450
At4g22485
At4g22570
At4g22770
At4g22800
At4g22960
At4g22970
At4g22980
At4g23070
At4g23290
At4g23375
At4g23420
At4g23490
At4g23640
At4g23713
At4g23730
At4g23900
At4g24020
At4g24060
At4g24300
At4g24565
At4g24600
At4g24730
At4g24770
At4g24780
At4g24970
At4g24973
At4g24974
At4g24975
At4g24980
At4g25120
At4g25210
At4g25530
At4g25570
At4g25635
At4g26050
At4g26255
At4g26260
At4g26350
At4g26360
At4g26380
At4g26420
At4g26460
At4g26640
At4g26670
At4g26675
At4g26730
At4g27120
At4g27200
At4g27210
At4g27395
At4g27440
At4g27550
At4g27597
At4g27870
At4g27890
At4g27930
At4g28050
At4g28080
At4g28300
At4g28400
At4g28710
At4g28870
At4g28915
At4g28960
At4g28970
At4g29000
At4g29010
At4g29035
At4g29090
At4g29200
At4g29300
At4g29450
At4g29520
At4g29654
At4g29700
At4g30030
At4g30080
At4g30100
At4g30150
At4g30710
At4g30740
At4g31080
At4g31310
At4g31820
At4g31910
At4g32200
At4g32230
At4g32475
At4g32720
At4g33080
At4g33290
At4g33300
At4g33490
At4g33740
At4g33865
At4g34070
At4g34071
At4g34131
At4g34135
At4g34138
At4g34310
At4g34400
At4g34560
At4g34690
At4g34730
At4g34890
At4g34900
At4g34950
At4g35100
At4g35335
At4g35520
At4g35680
At4g35770
At4g36000
At4g36140
At4g36240
At4g36460
At4g36520
At4g36590
At4g36920
At4g36925
At4g37300
At4g37320
At4g37570
At4g37630
At4g37705
At4g38050
At4g38190
At4g38220
At4g38710
At4g38740
At4g38750
At4g38770
At4g38870
At4g39020
At4g39080
At4g39180
At4g39200
At4g39260
At4g40100
At5g01075
At5g01130
At5g01185
At5g01210
At5g01215
At5g01240
At5g01310
At5g01335
At5g01365
At5g01370
At5g01440
At5g01450
At5g01820
At5g02340
At5g02460
At5g02620
At5g02700
At5g03090
At5g03240
At5g03270
At5g03370
At5g03400
At5g03445
At5g03452
At5g03540
At5g03950
At5g04045
At5g04190
At5g04267
At5g04275
At5g04550
At5g04770
At5g04840
At5g04853
At5g05260
At5g05270
At5g05490
At5g05590
At5g05650
At5g05795
At5g05850
At5g06170
At5g06265
At5g06390
At5g06630
At5g06640
At5g06670
At5g06685
At5g06760
At5g06790
At5g06805
At5g06980
At5g07135
At5g07210
At5g07215
At5g07220
At5g07315
At5g07410
At5g07420
At5g07430
At5g07505
At5g07530
At5g07570
At5g07675
At5g07680
At5g07685
At5g07810
At5g07920
At5g07970
At5g08055
At5g08080
At5g08130
At5g08139
At5g08185
At5g08315
At5g08712
At5g08717
At5g09445
At5g09513
At5g09550
At5g09620
At5g10060
At5g10280
At5g10340
At5g10455
At5g10480
At5g10525
At5g10670
At5g10890
At5g10920
At5g11030
At5g11100
At5g11180
At5g11225
At5g11325
At5g11370
At5g11475
At5g11700
At5g12080
At5g12085
At5g12090
At5g13150
At5g13160
At5g13200
At5g13205
At5g13260
At5g13430
At5g13475
At5g13480
At5g13570
At5g13650
At5g13690
At5g13790
At5g13810
At5g13860
At5g14330
At5g14370
At5g14550
At5g14610
At5g14620
At5g14800
At5g14830
At5g14840
At5g14870
At5g15230
At5g15410
At5g15420
At5g15690
At5g16023
At5g16375
At5g16420
At5g16490
At5g16680
At5g17165
At5g17320
At5g17730
At5g17840
At5g18470
At5g18580
At5g18590
At5g18620
At5g18633
At5g18636
At5g18820
At5g18830
At5g19015
At5g19095
At5g19097
At5g19170
At5g19320
At5g19485
At5g20120
At5g20130
At5g20700
At5g20750
At5g20770
At5g20780
At5g20800
At5g20852
At5g20854
At5g20856
At5g20858
At5g20960
At5g21100
At5g21105
At5g21125
At5g21535
At5g21940
At5g22000
At5g22500
At5g22860
At5g22870
At5g22960
At5g23060
At5g23065
At5g23150
At5g23380
At5g23411
At5g23530
At5g23660
At5g24170
At5g24180
At5g24200
At5g24210
At5g24220
At5g24240
At5g24250
At5g24450
At5g24480
At5g24593
At5g24655
At5g24660
At5g24670
At5g24710
At5g24775
At5g24820
At5g24825
At5g24830
At5g24900
At5g24915
At5g24960
At5g25045
At5g25200
At5g25205
At5g25220
At5g25305
At5g25370
At5g25420
At5g25615
At5g25625
At5g26000
At5g26020
At5g26233
At5g26236
At5g26240
At5g26283
At5g26286
At5g26290
At5g26345
At5g26350
At5g26580
At5g26590
At5g26642
At5g26650
At5g26775
At5g26805
At5g26840
At5g26890
At5g26960
At5g27060
At5g27160
At5g27180
At5g27190
At5g27230
At5g27238
At5g27250
At5g27260
At5g27345
At5g27350
At5g27360
At5g27400
At5g27505
At5g27530
At5g27590
At5g27603
At5g27606
At5g27710
At5g27790
At5g27800
At5g27845
At5g27870
At5g27882
At5g27885
At5g27890
At5g27895
At5g27902
At5g27905
At5g27925
At5g27927
At5g27947
At5g27960
At5g27965
At5g28053
At5g28056
At5g28065
At5g28067
At5g28070
At5g28076
At5g28085
At5g28090
At5g28100
At5g28110
At5g28120
At5g28130
At5g28140
At5g28141
At5g28143
At5g28145
At5g28150
At5g28165
At5g28170
At5g28173
At5g28176
At5g28200
At5g28220
At5g28225
At5g28230
At5g28232
At5g28235
At5g28237
At5g28240
At5g28250
At5g28253
At5g28263
At5g28266
At5g28270
At5g28285
At5g28295
At5g28335
At5g28405
At5g28415
At5g28430
At5g28440
At5g28450
At5g28463
At5g28466
At5g28468
At5g28480
At5g28482
At5g28484
At5g28487
At5g28495
At5g28497
At5g28523
At5g28524
At5g28525
At5g28526
At5g28527
At5g28535
At5g28545
At5g28560
At5g28590
At5g28593
At5g28596
At5g28600
At5g28605
At5g28624
At5g28626
At5g28627
At5g28637
At5g28641
At5g28643
At5g28644
At5g28655
At5g28664
At5g28670
At5g28672
At5g28673
At5g28675
At5g28692
At5g28696
At5g28700
At5g28710
At5g28712
At5g28715
At5g28760
At5g28773
At5g28781
At5g28785
At5g28820
At5g28823
At5g28824
At5g28826
At5g28845
At5g28860
At5g28865
At5g28870
At5g28880
At5g28885
At5g28886
At5g28888
At5g28890
At5g28892
At5g28894
At5g28897
At5g28900
At5g28916
At5g28920
At5g28923
At5g28926
At5g28928
At5g28950
At5g28970
At5g28980
At5g28990
At5g28993
At5g29015
At5g29020
At5g29022
At5g29024
At5g29029
At5g29030
At5g29032
At5g29033
At5g29034
At5g29035
At5g29036
At5g29037
At5g29040
At5g29041
At5g29043
At5g29044
At5g29046
At5g29053
At5g29056
At5g29060
At5g29070
At5g29075
At5g29090
At5g29100
At5g29295
At5g29337
At5g29380
At5g29408
At5g29436
At5g29465
At5g29550
At5g29562
At5g29565
At5g29568
At5g29571
At5g29574
At5g29580
At5g29591
At5g29646
At5g29720
At5g29762
At5g29805
At5g29890
At5g29975
At5g30060
At5g30102
At5g30189
At5g30218
At5g30247
At5g30269
At5g30276
At5g30341
At5g30406
At5g30420
At5g30450
At5g30460
At5g30470
At5g30480
At5g30495
At5g30532
At5g30584
At5g30628
At5g30673
At5g30721
At5g30762
At5g30852
At5g30870
At5g30942
At5g31032
At5g31087
At5g31092
At5g31122
At5g31212
At5g31302
At5g31314
At5g31355
At5g31496
At5g31511
At5g31572
At5g31637
At5g31651
At5g31662
At5g31668
At5g31685
At5g31702
At5g31719
At5g31736
At5g31752
At5g31753
At5g31758
At5g31770
At5g31778
At5g31787
At5g31804
At5g31838
At5g31842
At5g31845
At5g31855
At5g31873
At5g31884
At5g31891
At5g31905
At5g31919
At5g31923
At5g31927
At5g31932
At5g31945
At5g31963
At5g31980
At5g31981
At5g31989
At5g31999
At5g32002
At5g32035
At5g32042
At5g32053
At5g32060
At5g32071
At5g32082
At5g32089
At5g32103
At5g32107
At5g32122
At5g32125
At5g32143
At5g32161
At5g32169
At5g32179
At5g32197
At5g32215
At5g32228
At5g32241
At5g32254
At5g32267
At5g32280
At5g32293
At5g32306
At5g32312
At5g32345
At5g32358
At5g32386
At5g32400
At5g32402
At5g32404
At5g32405
At5g32406
At5g32408
At5g32410
At5g32420
At5g32423
At5g32426
At5g32430
At5g32431
At5g32434
At5g32473
At5g32475
At5g32481
At5g32482
At5g32483
At5g32484
At5g32485
At5g32486
At5g32487
At5g32488
At5g32489
At5g32490
At5g32495
At5g32505
At5g32510
At5g32511
At5g32512
At5g32513
At5g32514
At5g32515
At5g32516
At5g32517
At5g32518
At5g32519
At5g32520
At5g32521
At5g32525
At5g32540
At5g32563
At5g32566
At5g32572
At5g32576
At5g32580
At5g32590
At5g32591
At5g32592
At5g32593
At5g32594
At5g32595
At5g32596
At5g32598
At5g32600
At5g32613
At5g32620
At5g32621
At5g32622
At5g32623
At5g32624
At5g32625
At5g32626
At5g32627
At5g32628
At5g32630
At5g32654
At5g32678
At5g32726
At5g32750
At5g32775
At5g32800
At5g32825
At5g32850
At5g32875
At5g32925
At5g32950
At5g33000
At5g33025
At5g33050
At5g33075
At5g33100
At5g33125
At5g33150
At5g33200
At5g33202
At5g33204
At5g33220
At5g33223
At5g33226
At5g33230
At5g33232
At5g33250
At5g33252
At5g33254
At5g33255
At5g33256
At5g33257
At5g33260
At5g33270
At5g33306
At5g33310
At5g33315
At5g33360
At5g33365
At5g33381
At5g33383
At5g33384
At5g33385
At5g33386
At5g33387
At5g33388
At5g33389
At5g33390
At5g33391
At5g33392
At5g33405
At5g33420
At5g33421
At5g33422
At5g33424
At5g33427
At5g33431
At5g33434
At5g33438
At5g33442
At5g33533
At5g33624
At5g33990
At5g34082
At5g34174
At5g34394
At5g34412
At5g34431
At5g34480
At5g34520
At5g34581
At5g34602
At5g34623
At5g34644
At5g34665
At5g34686
At5g34696
At5g34707
At5g34728
At5g34749
At5g34770
At5g34800
At5g34810
At5g34825
At5g34830
At5g34831
At5g34832
At5g34833
At5g34834
At5g34835
At5g34836
At5g34837
At5g34838
At5g34839
At5g34840
At5g34841
At5g34842
At5g34843
At5g34844
At5g34845
At5g34846
At5g34848
At5g34849
At5g34851
At5g34856
At5g34858
At5g34860
At5g34862
At5g34863
At5g34864
At5g34865
At5g34866
At5g34867
At5g34869
At5g34870
At5g34880
At5g34881
At5g34882
At5g34883
At5g34885
At5g34887
At5g34890
At5g34895
At5g34900
At5g34903
At5g34905
At5g34960
At5g34965
At5g34970
At5g34980
At5g34985
At5g34990
At5g35000
At5g35010
At5g35020
At5g35021
At5g35023
At5g35025
At5g35030
At5g35035
At5g35040
At5g35045
At5g35046
At5g35048
At5g35052
At5g35057
At5g35061
At5g35065
At5g35066
At5g35070
At5g35076
At5g35113
At5g35140
At5g35142
At5g35145
At5g35146
At5g35148
At5g35150
At5g35190
At5g35195
At5g35205
At5g35207
At5g35230
At5g35240
At5g35250
At5g35260
At5g35270
At5g35290
At5g35300
At5g35320
At5g35331
At5g35332
At5g35334
At5g35336
At5g35337
At5g35339
At5g35340
At5g35344
At5g35348
At5g35353
At5g35354
At5g35375
At5g35405
At5g35413
At5g35416
At5g35425
At5g35450
At5g35490
At5g35495
At5g35520
At5g35526
At5g35535
At5g35555
At5g35575
At5g35602
At5g35604
At5g35605
At5g35606
At5g35607
At5g35610
At5g35615
At5g35643
At5g35646
At5g35650
At5g35655
At5g35657
At5g35695
At5g35710
At5g35720
At5g35725
At5g35737
At5g35756
At5g35760
At5g35791
At5g35794
At5g35796
At5g35798
At5g35800
At5g35802
At5g35805
At5g35820
At5g35860
At5g35912
At5g35914
At5g35915
At5g35917
At5g35918
At5g35920
At5g35923
At5g35932
At5g35935
At5g35965
At5g36005
At5g36010
At5g36015
At5g36020
At5g36035
At5g36040
At5g36050
At5g36060
At5g36075
At5g36080
At5g36090
At5g36125
At5g36150
At5g36180
At5g36200
At5g36223
At5g36226
At5g36228
At5g36296
At5g36297
At5g36300
At5g36310
At5g36320
At5g36330
At5g36340
At5g36350
At5g36360
At5g36370
At5g36380
At5g36390
At5g36400
At5g36410
At5g36420
At5g36430
At5g36440
At5g36450
At5g36460
At5g36470
At5g36480
At5g36490
At5g36500
At5g36510
At5g36520
At5g36530
At5g36540
At5g36550
At5g36650
At5g36655
At5g36657
At5g36658
At5g36659
At5g36660
At5g36661
At5g36662
At5g36685
At5g36690
At5g36720
At5g36730
At5g36732
At5g36734
At5g36736
At5g36737
At5g36738
At5g36739
At5g36775
At5g36780
At5g36805
At5g36820
At5g36825
At5g36830
At5g36840
At5g36850
At5g36860
At5g36870
At5g36900
At5g36905
At5g36935
At5g36990
At5g37020
At5g37080
At5g37110
At5g37125
At5g37140
At5g37150
At5g37160
At5g37175
At5g37330
At5g37370
At5g37383
At5g37385
At5g37390
At5g37442
At5g37476
At5g37665
At5g37750
At5g38037
At5g38100
At5g38190
At5g38192
At5g38275
At5g38280
At5g38285
At5g38365
At5g38370
At5g38378
At5g38383
At5g38386
At5g38390
At5g38450
At5g38470
At5g38680
At5g38705
At5g38850
At5g38910
At5g38920
At5g38960
At5g38975
At5g39060
At5g39070
At5g39095
At5g39100
At5g39110
At5g39120
At5g39140
At5g39150
At5g39155
At5g39170
At5g39180
At5g39185
At5g39200
At5g39205
At5g39245
At5g39370
At5g39470
At5g39473
At5g39480
At5g39490
At5g39635
At5g39640
At5g39645
At5g39690
At5g39760
At5g39770
At5g39862
At5g39870
At5g39895
At5g39920
At5g39930
At5g39955
At5g40020
At5g40110
At5g40250
At5g40316
At5g40340
At5g40605
At5g40670
At5g40870
At5g41170
At5g41380
At5g41490
At5g41494
At5g41500
At5g41505
At5g41510
At5g41610
At5g41630
At5g41660
At5g41663
At5g41755
At5g41765
At5g41790
At5g41905
At5g41990
At5g41992
At5g42090
At5g42120
At5g42260
At5g42265
At5g42325
At5g42330
At5g42340
At5g42565
At5g42567
At5g42635
At5g42645
At5g42730
At5g42797
At5g42830
At5g42895
At5g42905
At5g42955
At5g42957
At5g43015
At5g43060
At5g43065
At5g43105
At5g43285
At5g43403
At5g43415
At5g43455
At5g43510
At5g43513
At5g43516
At5g43518
At5g43525
At5g43535
At5g43603
At5g43610
At5g43755
At5g43800
At5g44090
At5g44270
At5g44313
At5g44415
At5g44416
At5g44495
At5g44555
At5g44590
At5g44640
At5g44770
At5g44830
At5g44875
At5g44880
At5g44890
At5g44925
At5g45082
At5g45085
At5g45095
At5g45240
At5g45260
At5g45307
At5g45530
At5g45550
At5g45570
At5g45573
At5g45576
At5g45595
At5g45605
At5g45745
At5g45960
At5g46110
At5g46195
At5g46315
At5g46320
At5g46595
At5g46665
At5g46760
At5g46870
At5g46970
At5g47225
At5g47260
At5g47280
At5g47300
At5g47390
At5g47455
At5g47630
At5g47815
At5g47818
At5g48000
At5g48190
At5g48280
At5g48320
At5g48560
At5g48580
At5g48595
At5g48605
At5g48770
At5g48860
At5g48940
At5g49010
At5g49080
At5g49290
At5g49330
At5g49420
At5g49440
At5g49465
At5g49590
At5g49610
At5g49615
At5g49743
At5g49790
At5g50330
At5g50400
At5g50460
At5g50480
At5g50715
At5g50717
At5g50740
At5g50790
At5g50800
At5g50995
At5g51055
At5g51090
At5g51300
At5g51320
At5g51480
At5g51530
At5g51620
At5g51650
At5g51790
At5g51910
At5g52060
At5g52065
At5g52070
At5g52080
At5g52090
At5g52145
At5g52272
At5g52290
At5g52400
At5g52605
At5g52700
At5g52920
At5g53135
At5g53180
At5g53410
At5g53470
At5g53550
At5g53740
At5g53775
At5g53902
At5g53905
At5g54020
At5g54030
At5g54050
At5g54075
At5g54203
At5g54365
At5g54375
At5g54410
At5g54460
At5g54700
At5g55045
At5g55050
At5g55055
At5g55250
At5g55260
At5g55390
At5g55505
At5g55565
At5g55580
At5g55790
At5g55856
At5g55875
At5g55893
At5g56050
At5g56070
At5g56075
At5g56367
At5g56380
At5g56460
At5g56500
At5g56560
At5g56605
At5g56790
At5g56970
At5g56975
At5g57100
At5g57126
At5g57220
At5g57290
At5g57670
At5g57735
At5g58130
At5g58410
At5g58465
At5g58610
At5g58660
At5g58960
At5g59300
At5g59350
At5g59385
At5g59395
At5g59530
At5g59620
At5g59630
At5g59640
At5g60030
At5g60280
At5g60408
At5g60440
At5g60450
At5g60560
At5g60760
At5g60930
At5g60966
At5g60978
At5g61070
At5g61140
At5g61260
At5g61430
At5g61440
At5g61445
At5g61455
At5g61470
At5g61480
At5g61540
At5g61560
At5g61690
At5g61730
At5g61835
At5g61940
At5g61950
At5g61980
At5g62000
At5g62110
At5g62165
At5g62210
At5g62220
At5g62810
At5g62900
At5g62930
At5g63070
At5g63195
At5g63290
At5g63480
At5g63715
At5g64010
At5g64440
At5g64520
At5g64540
At5g65280
At5g65445
At5g65480
At5g65535
At5g65540
At5g65610
At5g65676
At5g65790
At5g66030
At5g66045
At5g66250
At5g66310
At5g66560
At5g66815
At5g66817
At5g67060
At5g67460
At5g67600
