# Supplementary material for: ‘MicroRNA Targets’, a new AthaMap web-tool for genome-wide identification of miRNA targets in Arabidopsis thaliana
Source: BioData Min. 2012 Jul 16;5:7. doi: 10.1186/1756-0381-5-7 (PMC3410767; doi:10.1186/1756-0381-5-7)
Supplement: Additional file 4 — A list of 7,696 genes identified to harbour target sites of small RNAs with dataset GSE5228. [file 1756-0381-5-7-S4.txt]

At1g01040
At1g01060
At1g01100
At1g01130
At1g01180
At1g01220
At1g01440
At1g01480
At1g01530
At1g01650
At1g01720
At1g01725
At1g02020
At1g02065
At1g02080
At1g02140
At1g02180
At1g02228
At1g02340
At1g02470
At1g02480
At1g02590
At1g02730
At1g02740
At1g02980
At1g03120
At1g03190
At1g03200
At1g03220
At1g03230
At1g03240
At1g03410
At1g03420
At1g03495
At1g03570
At1g03640
At1g03730
At1g03743
At1g03750
At1g03810
At1g03940
At1g03980
At1g04000
At1g04030
At1g04220
At1g04300
At1g04320
At1g04400
At1g04425
At1g04470
At1g04555
At1g04770
At1g05135
At1g05150
At1g05200
At1g05330
At1g05380
At1g05385
At1g05530
At1g05560
At1g05780
At1g05890
At1g05900
At1g06070
At1g06148
At1g06180
At1g06460
At1g06540
At1g06580
At1g06740
At1g06860
At1g06880
At1g06925
At1g07025
At1g07051
At1g07250
At1g07260
At1g07310
At1g07380
At1g07610
At1g07650
At1g07660
At1g07670
At1g07800
At1g07810
At1g07960
At1g07980
At1g08105
At1g08115
At1g08260
At1g08510
At1g08520
At1g08700
At1g08730
At1g08735
At1g08740
At1g08770
At1g08780
At1g08940
At1g09020
At1g09026
At1g09080
At1g09110
At1g09155
At1g09230
At1g09260
At1g09420
At1g09486
At1g09795
At1g09820
At1g10095
At1g10160
At1g10190
At1g10200
At1g10260
At1g10400
At1g10480
At1g10522
At1g10530
At1g10586
At1g10745
At1g10870
At1g10890
At1g10990
At1g11080
At1g11130
At1g11150
At1g11240
At1g11260
At1g11265
At1g11270
At1g11350
At1g11370
At1g11430
At1g11545
At1g11590
At1g11592
At1g11595
At1g11640
At1g11700
At1g11785
At1g12060
At1g12100
At1g12220
At1g12290
At1g12300
At1g12620
At1g12665
At1g12680
At1g12700
At1g12720
At1g12775
At1g12820
At1g12935
At1g12970
At1g13110
At1g13190
At1g13200
At1g13270
At1g13360
At1g13470
At1g13480
At1g13490
At1g13520
At1g13650
At1g13660
At1g13760
At1g14010
At1g14110
At1g14225
At1g14240
At1g14270
At1g14350
At1g14430
At1g14518
At1g14540
At1g14650
At1g14670
At1g14780
At1g14800
At1g14870
At1g14880
At1g14920
At1g15015
At1g15250
At1g15380
At1g15405
At1g15450
At1g15460
At1g15560
At1g15670
At1g15780
At1g15890
At1g15950
At1g15960
At1g16500
At1g16620
At1g16660
At1g16820
At1g16980
At1g17000
At1g17130
At1g17147
At1g17150
At1g17200
At1g17230
At1g17275
At1g17390
At1g17440
At1g17495
At1g17530
At1g17590
At1g17650
At1g17680
At1g17745
At1g17780
At1g17870
At1g17900
At1g17960
At1g17980
At1g18000
At1g18010
At1g18030
At1g18050
At1g18060
At1g18130
At1g18150
At1g18240
At1g18300
At1g18310
At1g18650
At1g18720
At1g18740
At1g18780
At1g18880
At1g18910
At1g18930
At1g19086
At1g19090
At1g19100
At1g19260
At1g19392
At1g19400
At1g19410
At1g19420
At1g19464
At1g19510
At1g19560
At1g19835
At1g19860
At1g19870
At1g20030
At1g20040
At1g20090
At1g20170
At1g20280
At1g20290
At1g20330
At1g20340
At1g20370
At1g20390
At1g20400
At1g20560
At1g20680
At1g20720
At1g20730
At1g20820
At1g20860
At1g20967
At1g21000
At1g21020
At1g21040
At1g21080
At1g21202
At1g21210
At1g21230
At1g21330
At1g21490
At1g21570
At1g21580
At1g21680
At1g21700
At1g21780
At1g21835
At1g21850
At1g21925
At1g21928
At1g21945
At1g22067
At1g22120
At1g22230
At1g22430
At1g22560
At1g22610
At1g22620
At1g22710
At1g22770
At1g23010
At1g23390
At1g23670
At1g23690
At1g23700
At1g23720
At1g23730
At1g23920
At1g23930
At1g23990
At1g24120
At1g24170
At1g24370
At1g24380
At1g24390
At1g24400
At1g24470
At1g24570
At1g24640
At1g24706
At1g24792
At1g24793
At1g24807
At1g24822
At1g24825
At1g24851
At1g24879
At1g24880
At1g24909
At1g24938
At1g24967
At1g24996
At1g25025
At1g25053
At1g25054
At1g25083
At1g25097
At1g25098
At1g25112
At1g25141
At1g25155
At1g25175
At1g25180
At1g25209
At1g25210
At1g25220
At1g25430
At1g25450
At1g25510
At1g25530
At1g25560
At1g25784
At1g25886
At1g26160
At1g26240
At1g26300
At1g26320
At1g26370
At1g26380
At1g26558
At1g26640
At1g26710
At1g26762
At1g26790
At1g26860
At1g26910
At1g26950
At1g26990
At1g27110
At1g27220
At1g27340
At1g27360
At1g27370
At1g27470
At1g27490
At1g27565
At1g27570
At1g27671
At1g27680
At1g27760
At1g27780
At1g27790
At1g27800
At1g27810
At1g27815
At1g27850
At1g27870
At1g27880
At1g27960
At1g28000
At1g28130
At1g28135
At1g28230
At1g28290
At1g28306
At1g28310
At1g28370
At1g28395
At1g28400
At1g28465
At1g28480
At1g28620
At1g28630
At1g28680
At1g28720
At1g28730
At1g28740
At1g28750
At1g28770
At1g28780
At1g28790
At1g28800
At1g28810
At1g28820
At1g28830
At1g28840
At1g28850
At1g28860
At1g28870
At1g28880
At1g28890
At1g28900
At1g28910
At1g28920
At1g28930
At1g28940
At1g28950
At1g28970
At1g28980
At1g28990
At1g29040
At1g29075
At1g29200
At1g29270
At1g29320
At1g29400
At1g29460
At1g29465
At1g29620
At1g29650
At1g29670
At1g29700
At1g29790
At1g29830
At1g29920
At1g29930
At1g29940
At1g30030
At1g30060
At1g30150
At1g30260
At1g30270
At1g30282
At1g30340
At1g30380
At1g30390
At1g30620
At1g30780
At1g30810
At1g30835
At1g30970
At1g30972
At1g30974
At1g30980
At1g31030
At1g31072
At1g31100
At1g31210
At1g31230
At1g31280
At1g31290
At1g31358
At1g31570
At1g31600
At1g31630
At1g31640
At1g31710
At1g31740
At1g31750
At1g31810
At1g31960
At1g31983
At1g31993
At1g32000
At1g32010
At1g32020
At1g32030
At1g32040
At1g32172
At1g32230
At1g32270
At1g32337
At1g32350
At1g32430
At1g32505
At1g32530
At1g32590
At1g32680
At1g32720
At1g32780
At1g32820
At1g32830
At1g32840
At1g32960
At1g33000
At1g33070
At1g33080
At1g33130
At1g33135
At1g33190
At1g33200
At1g33240
At1g33250
At1g33300
At1g33370
At1g33415
At1g33420
At1g33450
At1g33460
At1g33470
At1g33540
At1g33570
At1g33580
At1g33607
At1g33610
At1g33790
At1g33813
At1g33817
At1g33855
At1g33860
At1g33930
At1g33950
At1g34000
At1g34041
At1g34080
At1g34090
At1g34170
At1g34230
At1g34240
At1g34250
At1g34260
At1g34290
At1g34310
At1g34315
At1g34390
At1g34400
At1g34405
At1g34410
At1g34440
At1g34460
At1g34530
At1g34550
At1g34580
At1g34590
At1g34600
At1g34610
At1g34620
At1g34660
At1g34690
At1g34700
At1g34710
At1g34720
At1g34730
At1g34740
At1g34760
At1g34792
At1g34795
At1g34800
At1g34805
At1g34810
At1g34815
At1g34820
At1g34825
At1g34830
At1g34840
At1g34842
At1g34850
At1g34904
At1g34967
At1g35030
At1g35035
At1g35040
At1g35050
At1g35060
At1g35080
At1g35090
At1g35100
At1g35110
At1g35115
At1g35120
At1g35130
At1g35143
At1g35146
At1g35150
At1g35186
At1g35240
At1g35242
At1g35270
At1g35280
At1g35300
At1g35320
At1g35350
At1g35370
At1g35380
At1g35390
At1g35405
At1g35410
At1g35460
At1g35461
At1g35480
At1g35490
At1g35500
At1g35520
At1g35530
At1g35540
At1g35545
At1g35590
At1g35600
At1g35610
At1g35614
At1g35617
At1g35640
At1g35645
At1g35647
At1g35650
At1g35660
At1g35663
At1g35710
At1g35735
At1g35740
At1g35745
At1g35760
At1g35770
At1g35780
At1g35790
At1g35820
At1g35830
At1g35840
At1g35850
At1g35860
At1g35870
At1g35890
At1g35900
At1g35920
At1g35940
At1g35970
At1g35990
At1g35995
At1g36000
At1g36010
At1g36035
At1g36040
At1g36078
At1g36080
At1g36090
At1g36095
At1g36100
At1g36105
At1g36120
At1g36130
At1g36140
At1g36180
At1g36185
At1g36190
At1g36200
At1g36210
At1g36220
At1g36225
At1g36230
At1g36250
At1g36260
At1g36270
At1g36272
At1g36290
At1g36300
At1g36305
At1g36330
At1g36340
At1g36360
At1g36395
At1g36400
At1g36406
At1g36420
At1g36430
At1g36440
At1g36445
At1g36450
At1g36460
At1g36470
At1g36480
At1g36485
At1g36490
At1g36495
At1g36510
At1g36520
At1g36530
At1g36540
At1g36550
At1g36560
At1g36570
At1g36590
At1g36610
At1g36620
At1g36622
At1g36630
At1g36650
At1g36660
At1g36670
At1g36675
At1g36680
At1g36690
At1g36700
At1g36710
At1g36720
At1g36730
At1g36732
At1g36740
At1g36745
At1g36750
At1g36756
At1g36763
At1g36770
At1g36775
At1g36790
At1g36795
At1g36800
At1g36810
At1g36830
At1g36840
At1g36850
At1g36880
At1g36890
At1g36910
At1g36915
At1g36920
At1g36925
At1g36927
At1g36933
At1g36936
At1g36950
At1g36960
At1g36970
At1g36975
At1g36992
At1g37000
At1g37007
At1g37015
At1g37020
At1g37030
At1g37035
At1g37036
At1g37037
At1g37038
At1g37040
At1g37045
At1g37050
At1g37057
At1g37060
At1g37063
At1g37070
At1g37090
At1g37095
At1g37100
At1g37110
At1g37120
At1g37160
At1g37170
At1g37180
At1g37190
At1g37200
At1g37210
At1g37340
At1g37405
At1g37471
At1g37537
At1g37603
At1g37669
At1g37735
At1g37801
At1g37867
At1g37933
At1g37999
At1g38140
At1g38149
At1g38158
At1g38167
At1g38176
At1g38185
At1g38194
At1g38203
At1g38212
At1g38221
At1g38230
At1g38240
At1g38250
At1g38260
At1g38270
At1g38280
At1g38290
At1g38300
At1g38310
At1g38320
At1g38330
At1g38340
At1g38350
At1g38360
At1g38380
At1g38390
At1g38400
At1g38410
At1g38416
At1g38423
At1g38430
At1g38440
At1g38450
At1g38460
At1g38550
At1g38630
At1g38710
At1g38790
At1g38870
At1g39030
At1g39110
At1g39190
At1g39270
At1g39350
At1g39430
At1g39510
At1g39511
At1g39513
At1g39515
At1g39590
At1g39670
At1g39750
At1g39830
At1g39910
At1g39990
At1g40070
At1g40071
At1g40072
At1g40073
At1g40074
At1g40075
At1g40076
At1g40077
At1g40078
At1g40079
At1g40080
At1g40081
At1g40083
At1g40084
At1g40085
At1g40087
At1g40091
At1g40093
At1g40095
At1g40097
At1g40099
At1g40100
At1g40101
At1g40103
At1g40105
At1g40106
At1g40107
At1g40109
At1g40112
At1g40113
At1g40115
At1g40117
At1g40118
At1g40119
At1g40121
At1g40123
At1g40124
At1g40125
At1g40127
At1g40129
At1g40130
At1g40131
At1g40133
At1g40135
At1g40136
At1g40137
At1g40139
At1g40141
At1g40143
At1g40150
At1g40230
At1g40310
At1g40390
At1g40470
At1g40630
At1g41115
At1g41600
At1g41630
At1g41650
At1g41660
At1g41680
At1g41690
At1g41700
At1g41710
At1g41720
At1g41723
At1g41726
At1g41730
At1g41740
At1g41743
At1g41746
At1g41750
At1g41755
At1g41770
At1g41775
At1g41790
At1g41795
At1g41797
At1g41798
At1g41803
At1g41810
At1g41820
At1g41825
At1g41835
At1g41840
At1g41850
At1g41855
At1g41870
At1g41890
At1g41893
At1g41896
At1g41900
At1g41910
At1g41920
At1g41930
At1g42040
At1g42045
At1g42050
At1g42060
At1g42070
At1g42100
At1g42110
At1g42130
At1g42140
At1g42150
At1g42160
At1g42170
At1g42180
At1g42190
At1g42200
At1g42210
At1g42230
At1g42240
At1g42250
At1g42260
At1g42280
At1g42290
At1g42300
At1g42310
At1g42320
At1g42350
At1g42360
At1g42365
At1g42367
At1g42370
At1g42375
At1g42377
At1g42380
At1g42390
At1g42393
At1g42396
At1g42400
At1g42410
At1g42420
At1g42430
At1g42450
At1g42460
At1g42500
At1g42510
At1g42515
At1g42520
At1g42525
At1g42530
At1g42570
At1g42580
At1g42590
At1g42595
At1g42600
At1g42605
At1g42610
At1g42620
At1g42630
At1g42635
At1g42650
At1g42655
At1g42690
At1g42695
At1g42697
At1g42698
At1g42699
At1g42700
At1g42703
At1g42705
At1g42710
At1g42718
At1g42727
At1g42736
At1g42740
At1g42745
At1g42780
At1g42816
At1g42852
At1g42888
At1g42924
At1g43020
At1g43030
At1g43050
At1g43060
At1g43080
At1g43090
At1g43100
At1g43110
At1g43120
At1g43140
At1g43145
At1g43150
At1g43171
At1g43200
At1g43205
At1g43210
At1g43220
At1g43230
At1g43240
At1g43250
At1g43260
At1g43270
At1g43280
At1g43290
At1g43300
At1g43310
At1g43320
At1g43330
At1g43387
At1g43415
At1g43444
At1g43502
At1g43560
At1g43590
At1g43650
At1g43660
At1g43665
At1g43715
At1g43720
At1g43722
At1g43723
At1g43724
At1g43725
At1g43730
At1g43740
At1g43745
At1g43750
At1g43755
At1g43760
At1g43763
At1g43775
At1g43777
At1g43780
At1g43785
At1g43830
At1g43835
At1g43840
At1g43845
At1g43870
At1g43880
At1g43883
At1g43886
At1g43897
At1g43920
At1g43930
At1g43940
At1g43950
At1g43960
At1g43970
At1g43980
At1g43990
At1g43995
At1g44020
At1g44030
At1g44040
At1g44045
At1g44060
At1g44070
At1g44075
At1g44080
At1g44085
At1g44100
At1g44140
At1g44170
At1g44382
At1g44478
At1g44510
At1g44542
At1g44575
At1g44641
At1g44674
At1g44707
At1g44790
At1g44840
At1g44850
At1g44860
At1g44870
At1g44875
At1g44880
At1g44910
At1g44920
At1g44935
At1g44940
At1g44980
At1g45015
At1g45020
At1g45035
At1g45040
At1g45063
At1g45070
At1g45080
At1g45090
At1g45120
At1g45140
At1g45190
At1g45191
At1g45207
At1g45211
At1g45215
At1g45221
At1g45223
At1g45225
At1g45227
At1g45229
At1g45234
At1g45238
At1g45240
At1g45242
At1g45244
At1g45246
At1g45760
At1g45832
At1g46120
At1g46192
At1g46336
At1g46554
At1g46624
At1g46696
At1g47265
At1g47280
At1g47320
At1g47360
At1g47370
At1g47450
At1g47465
At1g47470
At1g47480
At1g47497
At1g47565
At1g47590
At1g47606
At1g47620
At1g47625
At1g47630
At1g47640
At1g47650
At1g47660
At1g47680
At1g47690
At1g47700
At1g47705
At1g47765
At1g47770
At1g47783
At1g47816
At1g47860
At1g47880
At1g47885
At1g47890
At1g47910
At1g47940
At1g47946
At1g47950
At1g47960
At1g47980
At1g48050
At1g48090
At1g48095
At1g48100
At1g48230
At1g48250
At1g48290
At1g48300
At1g48315
At1g48410
At1g48422
At1g48490
At1g48620
At1g48625
At1g48680
At1g48710
At1g48720
At1g48730
At1g48742
At1g48760
At1g48810
At1g48820
At1g48870
At1g48910
At1g48912
At1g48930
At1g48953
At1g49070
At1g49080
At1g49090
At1g49190
At1g49230
At1g49260
At1g49270
At1g49280
At1g49440
At1g49460
At1g49470
At1g49475
At1g49540
At1g49550
At1g49560
At1g49660
At1g49680
At1g49700
At1g49770
At1g50030
At1g50050
At1g50055
At1g50060
At1g50100
At1g50160
At1g50330
At1g50350
At1g50420
At1g50440
At1g50630
At1g50660
At1g50710
At1g50735
At1g50750
At1g50770
At1g50780
At1g50810
At1g50850
At1g50860
At1g50870
At1g50910
At1g50990
At1g51150
At1g51172
At1g51175
At1g51390
At1g51402
At1g51440
At1g51460
At1g51480
At1g51570
At1g51750
At1g51805
At1g51820
At1g51870
At1g51880
At1g52010
At1g52020
At1g52040
At1g52087
At1g52090
At1g52110
At1g52140
At1g52180
At1g52185
At1g52210
At1g52342
At1g52560
At1g52610
At1g52618
At1g52840
At1g52850
At1g52860
At1g52870
At1g52905
At1g52940
At1g52950
At1g52960
At1g52990
At1g53030
At1g53100
At1g53130
At1g53170
At1g53265
At1g53340
At1g53380
At1g53400
At1g53410
At1g53430
At1g53440
At1g53480
At1g53490
At1g53630
At1g53640
At1g53660
At1g53810
At1g53815
At1g53870
At1g53880
At1g53890
At1g53900
At1g53910
At1g54260
At1g54360
At1g54420
At1g54430
At1g54445
At1g54490
At1g54510
At1g54550
At1g54580
At1g54590
At1g54720
At1g54750
At1g54775
At1g54790
At1g54905
At1g54923
At1g54926
At1g54985
At1g54990
At1g55045
At1g55120
At1g55190
At1g55255
At1g55350
At1g55400
At1g55410
At1g55430
At1g55470
At1g55620
At1g55630
At1g55650
At1g55710
At1g55950
At1g55960
At1g56045
At1g56080
At1g56100
At1g56170
At1g56415
At1g56480
At1g56520
At1g56530
At1g56605
At1g56630
At1g56675
At1g56740
At1g56750
At1g56770
At1g56780
At1g56800
At1g56810
At1g56830
At1g56840
At1g56860
At1g56870
At1g56890
At1g56900
At1g56920
At1g56930
At1g56950
At1g56960
At1g56980
At1g56990
At1g57010
At1g57020
At1g57040
At1g57050
At1g57070
At1g57080
At1g57100
At1g57110
At1g57130
At1g57140
At1g57150
At1g57160
At1g57190
At1g57200
At1g57210
At1g57220
At1g57250
At1g57260
At1g57270
At1g57280
At1g57290
At1g57320
At1g57330
At1g57340
At1g57350
At1g57380
At1g57390
At1g57400
At1g57410
At1g57420
At1g57430
At1g57440
At1g57470
At1g57480
At1g57490
At1g57500
At1g57530
At1g57540
At1g57640
At1g57650
At1g57760
At1g57775
At1g57777
At1g57800
At1g57980
At1g58020
At1g58040
At1g58140
At1g58242
At1g58245
At1g58250
At1g58260
At1g58265
At1g58300
At1g58480
At1g58561
At1g58602
At1g58725
At1g58766
At1g58807
At1g58848
At1g58889
At1g59030
At1g59077
At1g59124
At1g59171
At1g59265
At1g59406
At1g59453
At1g59590
At1g59680
At1g59760
At1g59770
At1g59780
At1g59820
At1g59835
At1g59885
At1g59920
At1g59930
At1g59950
At1g60020
At1g60050
At1g60073
At1g60150
At1g60400
At1g60580
At1g60720
At1g60730
At1g60820
At1g60840
At1g60870
At1g60910
At1g60930
At1g61080
At1g61100
At1g61170
At1g61190
At1g61200
At1g61230
At1g61250
At1g61300
At1g61310
At1g61320
At1g61350
At1g61370
At1g61460
At1g61480
At1g61510
At1g61560
At1g61740
At1g61760
At1g61780
At1g61820
At1g61840
At1g61880
At1g62030
At1g62040
At1g62130
At1g62160
At1g62170
At1g62180
At1g62410
At1g62460
At1g62540
At1g62560
At1g62580
At1g62590
At1g62600
At1g62630
At1g62670
At1g62680
At1g62695
At1g62720
At1g62750
At1g62760
At1g62766
At1g62800
At1g62810
At1g62850
At1g62860
At1g62910
At1g62920
At1g62930
At1g62975
At1g63057
At1g63070
At1g63080
At1g63130
At1g63150
At1g63170
At1g63230
At1g63320
At1g63330
At1g63340
At1g63360
At1g63400
At1g63410
At1g63470
At1g63490
At1g63540
At1g63630
At1g63640
At1g63750
At1g63850
At1g63870
At1g63950
At1g64035
At1g64120
At1g64130
At1g64340
At1g64390
At1g64410
At1g64580
At1g64900
At1g65200
At1g65347
At1g65350
At1g65360
At1g65440
At1g65445
At1g65510
At1g65550
At1g65585
At1g65680
At1g65681
At1g65710
At1g65720
At1g65750
At1g65940
At1g65985
At1g65990
At1g66100
At1g66180
At1g66290
At1g66300
At1g66310
At1g66370
At1g66380
At1g66440
At1g66570
At1g66580
At1g66640
At1g66690
At1g66700
At1g66725
At1g66730
At1g66750
At1g66780
At1g66790
At1g66880
At1g66950
At1g66960
At1g67000
At1g67090
At1g67105
At1g67120
At1g67160
At1g67240
At1g67310
At1g67330
At1g67400
At1g67450
At1g67481
At1g67500
At1g67560
At1g67580
At1g67626
At1g67635
At1g67770
At1g67785
At1g67870
At1g67875
At1g67980
At1g67990
At1g68040
At1g68380
At1g68390
At1g68470
At1g68560
At1g68590
At1g68690
At1g68725
At1g68760
At1g68770
At1g68825
At1g68840
At1g68905
At1g68945
At1g68950
At1g68970
At1g69120
At1g69160
At1g69170
At1g69360
At1g69440
At1g69572
At1g69590
At1g69797
At1g69880
At1g69940
At1g70010
At1g70050
At1g70140
At1g70185
At1g70190
At1g70630
At1g70840
At1g70960
At1g70970
At1g71100
At1g71180
At1g71320
At1g71490
At1g71692
At1g71695
At1g71870
At1g71890
At1g71920
At1g72220
At1g72320
At1g72360
At1g72750
At1g72860
At1g73000
At1g73100
At1g73175
At1g73310
At1g73430
At1g73450
At1g73460
At1g73970
At1g74250
At1g74290
At1g74310
At1g74456
At1g74470
At1g74480
At1g74580
At1g74810
At1g74850
At1g74960
At1g75110
At1g75160
At1g75230
At1g75300
At1g75440
At1g75490
At1g75960
At1g75970
At1g75980
At1g76010
At1g76062
At1g76065
At1g76110
At1g76400
At1g76710
At1g76790
At1g76878
At1g76880
At1g76890
At1g76892
At1g76970
At1g77060
At1g77080
At1g77095
At1g77100
At1g77220
At1g77440
At1g77550
At1g77660
At1g77720
At1g77760
At1g77765
At1g77815
At1g77820
At1g77850
At1g77960
At1g77980
At1g77990
At1g78030
At1g78080
At1g78095
At1g78220
At1g78330
At1g78350
At1g78400
At1g78460
At1g78478
At1g78790
At1g78860
At1g78895
At1g78955
At1g79060
At1g79110
At1g79150
At1g79280
At1g79440
At1g79700
At1g79810
At1g79870
At1g79900
At1g80140
At1g80220
At1g80230
At1g80250
At1g80325
At1g80420
At1g80620
At1g80830
At1g80910
At1g81020
At2g01008
At2g01010
At2g01020
At2g01021
At2g01022
At2g01023
At2g01024
At2g01026
At2g01028
At2g01029
At2g01031
At2g01034
At2g01037
At2g01040
At2g01050
At2g01070
At2g01280
At2g01350
At2g01540
At2g01550
At2g01700
At2g01710
At2g01790
At2g01840
At2g01870
At2g01880
At2g01900
At2g01918
At2g01940
At2g01973
At2g01990
At2g02070
At2g02080
At2g02103
At2g02110
At2g02190
At2g02200
At2g02205
At2g02210
At2g02280
At2g02330
At2g02340
At2g02390
At2g02440
At2g02480
At2g02490
At2g02520
At2g02550
At2g02795
At2g02830
At2g02835
At2g02840
At2g02850
At2g03060
At2g03080
At2g03100
At2g03180
At2g03220
At2g03250
At2g03330
At2g03380
At2g03410
At2g03470
At2g03480
At2g03500
At2g03505
At2g03510
At2g03540
At2g03570
At2g03650
At2g03690
At2g03913
At2g03915
At2g03920
At2g03930
At2g03931
At2g03932
At2g03933
At2g03934
At2g03935
At2g03936
At2g03937
At2g03938
At2g03940
At2g03950
At2g03960
At2g03970
At2g03980
At2g03990
At2g04000
At2g04010
At2g04031
At2g04033
At2g04034
At2g04035
At2g04036
At2g04037
At2g04041
At2g04042
At2g04043
At2g04060
At2g04063
At2g04066
At2g04080
At2g04120
At2g04130
At2g04135
At2g04140
At2g04160
At2g04180
At2g04190
At2g04200
At2g04210
At2g04230
At2g04250
At2g04290
At2g04310
At2g04320
At2g04330
At2g04370
At2g04378
At2g04380
At2g04400
At2g04425
At2g04460
At2g04470
At2g04495
At2g04580
At2g04600
At2g04622
At2g04670
At2g04675
At2g04710
At2g04720
At2g04730
At2g04750
At2g04760
At2g04770
At2g04870
At2g04890
At2g04925
At2g04950
At2g04970
At2g04980
At2g04990
At2g05000
At2g05010
At2g05020
At2g05025
At2g05030
At2g05040
At2g05050
At2g05060
At2g05080
At2g05082
At2g05084
At2g05087
At2g05090
At2g05100
At2g05110
At2g05115
At2g05117
At2g05130
At2g05150
At2g05160
At2g05190
At2g05200
At2g05210
At2g05240
At2g05290
At2g05294
At2g05340
At2g05350
At2g05360
At2g05390
At2g05410
At2g05435
At2g05450
At2g05460
At2g05470
At2g05475
At2g05480
At2g05490
At2g05500
At2g05550
At2g05560
At2g05562
At2g05564
At2g05567
At2g05570
At2g05610
At2g05635
At2g05640
At2g05642
At2g05645
At2g05660
At2g05670
At2g05680
At2g05690
At2g05700
At2g05730
At2g05740
At2g05750
At2g05752
At2g05780
At2g05800
At2g05810
At2g05820
At2g05845
At2g05860
At2g05870
At2g05880
At2g05890
At2g05915
At2g05930
At2g05935
At2g05950
At2g05960
At2g05985
At2g05995
At2g06020
At2g06025
At2g06040
At2g06070
At2g06080
At2g06090
At2g06095
At2g06100
At2g06110
At2g06120
At2g06130
At2g06140
At2g06150
At2g06160
At2g06165
At2g06170
At2g06180
At2g06190
At2g06220
At2g06235
At2g06240
At2g06245
At2g06250
At2g06260
At2g06270
At2g06285
At2g06290
At2g06303
At2g06310
At2g06330
At2g06335
At2g06340
At2g06350
At2g06370
At2g06380
At2g06390
At2g06400
At2g06410
At2g06420
At2g06430
At2g06440
At2g06450
At2g06460
At2g06470
At2g06480
At2g06500
At2g06510
At2g06530
At2g06540
At2g06541
At2g06550
At2g06555
At2g06562
At2g06570
At2g06580
At2g06590
At2g06600
At2g06610
At2g06620
At2g06630
At2g06640
At2g06645
At2g06650
At2g06670
At2g06680
At2g06690
At2g06700
At2g06710
At2g06715
At2g06720
At2g06740
At2g06750
At2g06760
At2g06780
At2g06790
At2g06800
At2g06810
At2g06820
At2g06830
At2g06840
At2g06845
At2g06850
At2g06860
At2g06870
At2g06875
At2g06880
At2g06885
At2g06890
At2g06900
At2g06902
At2g06904
At2g06906
At2g06908
At2g06910
At2g06912
At2g06914
At2g06917
At2g06920
At2g06922
At2g06930
At2g06940
At2g06960
At2g06965
At2g06967
At2g06973
At2g06980
At2g06990
At2g07010
At2g07020
At2g07030
At2g07040
At2g07070
At2g07090
At2g07100
At2g07110
At2g07120
At2g07145
At2g07150
At2g07160
At2g07180
At2g07185
At2g07190
At2g07200
At2g07210
At2g07213
At2g07220
At2g07230
At2g07240
At2g07250
At2g07260
At2g07270
At2g07280
At2g07290
At2g07300
At2g07310
At2g07320
At2g07330
At2g07365
At2g07380
At2g07390
At2g07395
At2g07400
At2g07410
At2g07420
At2g07430
At2g07450
At2g07455
At2g07460
At2g07470
At2g07480
At2g07483
At2g07486
At2g07490
At2g07500
At2g07505
At2g07510
At2g07520
At2g07521
At2g07530
At2g07540
At2g07560
At2g07570
At2g07580
At2g07590
At2g07600
At2g07620
At2g07635
At2g07650
At2g07660
At2g07669
At2g07671
At2g07673
At2g07674
At2g07675
At2g07677
At2g07678
At2g07679
At2g07680
At2g07681
At2g07682
At2g07683
At2g07685
At2g07686
At2g07687
At2g07688
At2g07689
At2g07691
At2g07692
At2g07693
At2g07694
At2g07695
At2g07696
At2g07697
At2g07698
At2g07699
At2g07702
At2g07704
At2g07706
At2g07708
At2g07709
At2g07710
At2g07711
At2g07712
At2g07713
At2g07714
At2g07715
At2g07716
At2g07717
At2g07718
At2g07719
At2g07722
At2g07723
At2g07727
At2g07728
At2g07730
At2g07731
At2g07732
At2g07733
At2g07734
At2g07736
At2g07738
At2g07739
At2g07740
At2g07741
At2g07742
At2g07743
At2g07744
At2g07745
At2g07747
At2g07749
At2g07750
At2g07760
At2g07770
At2g07771
At2g07772
At2g07773
At2g07774
At2g07775
At2g07776
At2g07777
At2g07778
At2g07779
At2g07780
At2g07782
At2g07783
At2g07784
At2g07785
At2g07786
At2g07787
At2g07788
At2g07789
At2g07790
At2g07791
At2g07811
At2g07835
At2g07880
At2g07981
At2g08986
At2g09187
At2g09589
At2g09790
At2g09810
At2g09820
At2g09838
At2g09840
At2g09850
At2g09860
At2g09865
At2g09870
At2g09880
At2g09890
At2g09900
At2g09910
At2g09920
At2g09930
At2g09950
At2g09953
At2g09956
At2g09960
At2g10000
At2g10010
At2g10030
At2g10040
At2g10070
At2g10080
At2g10090
At2g10100
At2g10105
At2g10110
At2g10120
At2g10130
At2g10140
At2g10150
At2g10160
At2g10165
At2g10170
At2g10175
At2g10180
At2g10190
At2g10200
At2g10205
At2g10210
At2g10220
At2g10223
At2g10226
At2g10230
At2g10232
At2g10234
At2g10237
At2g10240
At2g10250
At2g10253
At2g10256
At2g10260
At2g10265
At2g10280
At2g10285
At2g10290
At2g10300
At2g10310
At2g10320
At2g10330
At2g10350
At2g10360
At2g10370
At2g10380
At2g10390
At2g10400
At2g10405
At2g10410
At2g10420
At2g10430
At2g10440
At2g10460
At2g10465
At2g10470
At2g10480
At2g10490
At2g10500
At2g10510
At2g10540
At2g10550
At2g10555
At2g10557
At2g10590
At2g10600
At2g10602
At2g10605
At2g10608
At2g10610
At2g10614
At2g10617
At2g10620
At2g10630
At2g10640
At2g10650
At2g10660
At2g10670
At2g10680
At2g10690
At2g10710
At2g10720
At2g10730
At2g10735
At2g10740
At2g10770
At2g10780
At2g10790
At2g10800
At2g10802
At2g10810
At2g10820
At2g10830
At2g10833
At2g10836
At2g10840
At2g10850
At2g10860
At2g10880
At2g10890
At2g10895
At2g10900
At2g10910
At2g10920
At2g10921
At2g10940
At2g10960
At2g10965
At2g10970
At2g10980
At2g11000
At2g11005
At2g11010
At2g11015
At2g11020
At2g11030
At2g11040
At2g11050
At2g11060
At2g11080
At2g11090
At2g11100
At2g11110
At2g11115
At2g11120
At2g11130
At2g11135
At2g11150
At2g11165
At2g11166
At2g11168
At2g11170
At2g11180
At2g11210
At2g11220
At2g11230
At2g11235
At2g11240
At2g11290
At2g11300
At2g11310
At2g11320
At2g11330
At2g11340
At2g11350
At2g11380
At2g11390
At2g11400
At2g11410
At2g11420
At2g11430
At2g11450
At2g11462
At2g11465
At2g11480
At2g11490
At2g11500
At2g11502
At2g11504
At2g11507
At2g11510
At2g11530
At2g11550
At2g11590
At2g11600
At2g11610
At2g11620
At2g11623
At2g11630
At2g11640
At2g11650
At2g11660
At2g11670
At2g11680
At2g11700
At2g11720
At2g11730
At2g11740
At2g11750
At2g11770
At2g11775
At2g11780
At2g11790
At2g11800
At2g11810
At2g11820
At2g11830
At2g11840
At2g11851
At2g11852
At2g11930
At2g11940
At2g11950
At2g11970
At2g11980
At2g11990
At2g12000
At2g12010
At2g12020
At2g12025
At2g12040
At2g12050
At2g12060
At2g12066
At2g12083
At2g12100
At2g12110
At2g12120
At2g12130
At2g12140
At2g12150
At2g12195
At2g12200
At2g12210
At2g12240
At2g12250
At2g12260
At2g12270
At2g12300
At2g12305
At2g12320
At2g12330
At2g12340
At2g12345
At2g12360
At2g12370
At2g12380
At2g12385
At2g12390
At2g12405
At2g12407
At2g12408
At2g12440
At2g12450
At2g12460
At2g12462
At2g12470
At2g12490
At2g12500
At2g12505
At2g12510
At2g12530
At2g12540
At2g12557
At2g12560
At2g12570
At2g12580
At2g12590
At2g12600
At2g12610
At2g12620
At2g12630
At2g12640
At2g12650
At2g12660
At2g12670
At2g12680
At2g12690
At2g12695
At2g12700
At2g12710
At2g12720
At2g12730
At2g12740
At2g12750
At2g12760
At2g12770
At2g12780
At2g12800
At2g12810
At2g12815
At2g12820
At2g12830
At2g12832
At2g12835
At2g12840
At2g12845
At2g12850
At2g12860
At2g12870
At2g12875
At2g12880
At2g12900
At2g12910
At2g12920
At2g12930
At2g12935
At2g12945
At2g12960
At2g12970
At2g12980
At2g12990
At2g13000
At2g13010
At2g13020
At2g13040
At2g13050
At2g13060
At2g13070
At2g13080
At2g13090
At2g13110
At2g13115
At2g13118
At2g13120
At2g13140
At2g13142
At2g13143
At2g13145
At2g13150
At2g13160
At2g13170
At2g13175
At2g13190
At2g13200
At2g13230
At2g13240
At2g13250
At2g13260
At2g13270
At2g13280
At2g13300
At2g13310
At2g13320
At2g13330
At2g13335
At2g13350
At2g13363
At2g13380
At2g13390
At2g13400
At2g13410
At2g13430
At2g13431
At2g13450
At2g13460
At2g13463
At2g13469
At2g13470
At2g13480
At2g13490
At2g13500
At2g13510
At2g13520
At2g13530
At2g13540
At2g13547
At2g13550
At2g13580
At2g13590
At2g13600
At2g13620
At2g13700
At2g13705
At2g13710
At2g13720
At2g13730
At2g13740
At2g13760
At2g13770
At2g13820
At2g13830
At2g13851
At2g13860
At2g13865
At2g13870
At2g13890
At2g13895
At2g13900
At2g13930
At2g13940
At2g13960
At2g13980
At2g13990
At2g14000
At2g14010
At2g14020
At2g14030
At2g14040
At2g14050
At2g14080
At2g14130
At2g14140
At2g14150
At2g14180
At2g14190
At2g14200
At2g14206
At2g14230
At2g14240
At2g14270
At2g14300
At2g14310
At2g14320
At2g14330
At2g14335
At2g14340
At2g14350
At2g14370
At2g14380
At2g14390
At2g14400
At2g14405
At2g14410
At2g14415
At2g14420
At2g14430
At2g14440
At2g14450
At2g14455
At2g14460
At2g14470
At2g14475
At2g14510
At2g14535
At2g14540
At2g14560
At2g14570
At2g14590
At2g14595
At2g14605
At2g14630
At2g14640
At2g14650
At2g14670
At2g14700
At2g14730
At2g14770
At2g14772
At2g14774
At2g14777
At2g14780
At2g14790
At2g14793
At2g14796
At2g14800
At2g14810
At2g14840
At2g14843
At2g14846
At2g14870
At2g14930
At2g14935
At2g14940
At2g14970
At2g14980
At2g14990
At2g15040
At2g15045
At2g15050
At2g15060
At2g15070
At2g15100
At2g15110
At2g15120
At2g15140
At2g15145
At2g15150
At2g15160
At2g15185
At2g15190
At2g15200
At2g15210
At2g15250
At2g15260
At2g15270
At2g15300
At2g15340
At2g15380
At2g15410
At2g15420
At2g15450
At2g15460
At2g15470
At2g15510
At2g15520
At2g15535
At2g15540
At2g15550
At2g15555
At2g15650
At2g15700
At2g15710
At2g15720
At2g15750
At2g15770
At2g15800
At2g15810
At2g15840
At2g15850
At2g15870
At2g15920
At2g15930
At2g15940
At2g15950
At2g15990
At2g16000
At2g16015
At2g16019
At2g16020
At2g16030
At2g16040
At2g16080
At2g16100
At2g16110
At2g16140
At2g16145
At2g16150
At2g16160
At2g16170
At2g16180
At2g16240
At2g16245
At2g16250
At2g16280
At2g16320
At2g16330
At2g16340
At2g16365
At2g16380
At2g16385
At2g16410
At2g16420
At2g16490
At2g16560
At2g16575
At2g16580
At2g16586
At2g16610
At2g16620
At2g16660
At2g16670
At2g16676
At2g16680
At2g16690
At2g16820
At2g16830
At2g16832
At2g16905
At2g16970
At2g16980
At2g17050
At2g17070
At2g17080
At2g17115
At2g17230
At2g17265
At2g17305
At2g17320
At2g17330
At2g17450
At2g17460
At2g17470
At2g17500
At2g17556
At2g17590
At2g17610
At2g17770
At2g17830
At2g17910
At2g17920
At2g18042
At2g18130
At2g18150
At2g18160
At2g18162
At2g18170
At2g18320
At2g18360
At2g18460
At2g18480
At2g18530
At2g18570
At2g18580
At2g18610
At2g18720
At2g18800
At2g18930
At2g18980
At2g19060
At2g19100
At2g19140
At2g19146
At2g19200
At2g19210
At2g19260
At2g19290
At2g19360
At2g19390
At2g19410
At2g19420
At2g19425
At2g19510
At2g19580
At2g19670
At2g19820
At2g19825
At2g19840
At2g19850
At2g19950
At2g19960
At2g20100
At2g20298
At2g20460
At2g20580
At2g20597
At2g20600
At2g20605
At2g20618
At2g20619
At2g20650
At2g20800
At2g20818
At2g20830
At2g20910
At2g20920
At2g20950
At2g21040
At2g21100
At2g21235
At2g21300
At2g21310
At2g21320
At2g21390
At2g21410
At2g21460
At2g21550
At2g21570
At2g21660
At2g21700
At2g21710
At2g21905
At2g21920
At2g22110
At2g22160
At2g22210
At2g22350
At2g22390
At2g22440
At2g22620
At2g22668
At2g22710
At2g22740
At2g22890
At2g22940
At2g23130
At2g23142
At2g23148
At2g23220
At2g23300
At2g23480
At2g23490
At2g23500
At2g23610
At2g23650
At2g23710
At2g23720
At2g23755
At2g23770
At2g23800
At2g24120
At2g24220
At2g24230
At2g24340
At2g24600
At2g24625
At2g24630
At2g24660
At2g24710
At2g24750
At2g24760
At2g24761
At2g24780
At2g24790
At2g24870
At2g24880
At2g24890
At2g24900
At2g24910
At2g24915
At2g24920
At2g24930
At2g24940
At2g24945
At2g24980
At2g25015
At2g25020
At2g25025
At2g25030
At2g25050
At2g25095
At2g25140
At2g25160
At2g25190
At2g25255
At2g25270
At2g25280
At2g25370
At2g25410
At2g25510
At2g25550
At2g25640
At2g25900
At2g25975
At2g26120
At2g26211
At2g26220
At2g26267
At2g26300
At2g26320
At2g26330
At2g26620
At2g26630
At2g26800
At2g26975
At2g26980
At2g27050
At2g27070
At2g27080
At2g27229
At2g27320
At2g27380
At2g27400
At2g27460
At2g27540
At2g27830
At2g27870
At2g27920
At2g28056
At2g28105
At2g28310
At2g28350
At2g28401
At2g28460
At2g28605
At2g28640
At2g28671
At2g28730
At2g28750
At2g28790
At2g28980
At2g29040
At2g29165
At2g29230
At2g29240
At2g29410
At2g29600
At2g29605
At2g29700
At2g29720
At2g29740
At2g29840
At2g29850
At2g29880
At2g29920
At2g29995
At2g30020
At2g30090
At2g30180
At2g30190
At2g30230
At2g30450
At2g30470
At2g30505
At2g30520
At2g30615
At2g30620
At2g30730
At2g30760
At2g30910
At2g30970
At2g30980
At2g31010
At2g31080
At2g31141
At2g31180
At2g31215
At2g31230
At2g31520
At2g31590
At2g31700
At2g31750
At2g31920
At2g32080
At2g32140
At2g32210
At2g32290
At2g32310
At2g32490
At2g32500
At2g32698
At2g32785
At2g32810
At2g32850
At2g32910
At2g33006
At2g33310
At2g33380
At2g33560
At2g33655
At2g33770
At2g33880
At2g33890
At2g33900
At2g33910
At2g33920
At2g33930
At2g33940
At2g33950
At2g33960
At2g33970
At2g33980
At2g34110
At2g34120
At2g34130
At2g34250
At2g34290
At2g34390
At2g34410
At2g34480
At2g34490
At2g34500
At2g34560
At2g34630
At2g34640
At2g34655
At2g34790
At2g34880
At2g34950
At2g35000
At2g35250
At2g35280
At2g35620
At2g35820
At2g35940
At2g35945
At2g36040
At2g36180
At2g36240
At2g36280
At2g36320
At2g36400
At2g36402
At2g36430
At2g36470
At2g36490
At2g36510
At2g36520
At2g36700
At2g36710
At2g36750
At2g36792
At2g36860
At2g36870
At2g36940
At2g37025
At2g37330
At2g37370
At2g37450
At2g37720
At2g37800
At2g37970
At2g37990
At2g38040
At2g38120
At2g38170
At2g38195
At2g38220
At2g38230
At2g38240
At2g38255
At2g38260
At2g38270
At2g38340
At2g38470
At2g38480
At2g38590
At2g38700
At2g39010
At2g39160
At2g39250
At2g39310
At2g39350
At2g39480
At2g39580
At2g39600
At2g39610
At2g39675
At2g39681
At2g39710
At2g39760
At2g39870
At2g39960
At2g40000
At2g40310
At2g40320
At2g40440
At2g40520
At2g40680
At2g40730
At2g40920
At2g40955
At2g41451
At2g41570
At2g41580
At2g41590
At2g41745
At2g41790
At2g41830
At2g41850
At2g41870
At2g41920
At2g42050
At2g42200
At2g42290
At2g42340
At2g42350
At2g42430
At2g42490
At2g42700
At2g42730
At2g42800
At2g42810
At2g42840
At2g42890
At2g42910
At2g43070
At2g43160
At2g43540
At2g43800
At2g43830
At2g43910
At2g43930
At2g43945
At2g44140
At2g44175
At2g44320
At2g44430
At2g44470
At2g44540
At2g44550
At2g44560
At2g44570
At2g44700
At2g44770
At2g44800
At2g44910
At2g44925
At2g45023
At2g45040
At2g45090
At2g45160
At2g45230
At2g45245
At2g45310
At2g45380
At2g45400
At2g45430
At2g45590
At2g45620
At2g45700
At2g45780
At2g45910
At2g46130
At2g46180
At2g46190
At2g46240
At2g46320
At2g46340
At2g46390
At2g46420
At2g46460
At2g46560
At2g46590
At2g46630
At2g46735
At2g46840
At2g47020
At2g47030
At2g47050
At2g47115
At2g47230
At2g47270
At2g47580
At2g47650
At2g47660
At2g47700
At2g47750
At2g47860
At2g47920
At2g48075
At3g01015
At3g01085
At3g01090
At3g01260
At3g01311
At3g01345
At3g01360
At3g01390
At3g01435
At3g01705
At3g01710
At3g01790
At3g01840
At3g02020
At3g02160
At3g02170
At3g02200
At3g02260
At3g02350
At3g02380
At3g02410
At3g02468
At3g02470
At3g02500
At3g02515
At3g02570
At3g02610
At3g02740
At3g02750
At3g02810
At3g02830
At3g02900
At3g02960
At3g03405
At3g03620
At3g03680
At3g03700
At3g03702
At3g03720
At3g03726
At3g03845
At3g03852
At3g04100
At3g04250
At3g04260
At3g04485
At3g04490
At3g04580
At3g04610
At3g04717
At3g04750
At3g05090
At3g05220
At3g05380
At3g05410
At3g05415
At3g05425
At3g05525
At3g05540
At3g05630
At3g05650
At3g05680
At3g05685
At3g05725
At3g05750
At3g05770
At3g05850
At3g05937
At3g05970
At3g06105
At3g06125
At3g06140
At3g06180
At3g06190
At3g06335
At3g06410
At3g06433
At3g06435
At3g06437
At3g06580
At3g06630
At3g06660
At3g06790
At3g06895
At3g06920
At3g07100
At3g07380
At3g07390
At3g07650
At3g07660
At3g07700
At3g07810
At3g07870
At3g08030
At3g08560
At3g08600
At3g08670
At3g08680
At3g08730
At3g08943
At3g09070
At3g09120
At3g09162
At3g09165
At3g09170
At3g09220
At3g09350
At3g09450
At3g09510
At3g09600
At3g09960
At3g09980
At3g10015
At3g10060
At3g10070
At3g10100
At3g10116
At3g10340
At3g10480
At3g10680
At3g10750
At3g10760
At3g10815
At3g10850
At3g10900
At3g10950
At3g10960
At3g10985
At3g10986
At3g11010
At3g11170
At3g11290
At3g11310
At3g11325
At3g11340
At3g11395
At3g11402
At3g11420
At3g11440
At3g11450
At3g11680
At3g11710
At3g11720
At3g11830
At3g11860
At3g11945
At3g11960
At3g11970
At3g11990
At3g12000
At3g12030
At3g12145
At3g12250
At3g12590
At3g12750
At3g12835
At3g12960
At3g13110
At3g13225
At3g13250
At3g13260
At3g13370
At3g13438
At3g13440
At3g13460
At3g13624
At3g13650
At3g13662
At3g13750
At3g13855
At3g13857
At3g13940
At3g13990
At3g14030
At3g14290
At3g14500
At3g14517
At3g14670
At3g14735
At3g15090
At3g15095
At3g15140
At3g15290
At3g15310
At3g15320
At3g15440
At3g15530
At3g15570
At3g15585
At3g15600
At3g15602
At3g15690
At3g15730
At3g15880
At3g15960
At3g16000
At3g16400
At3g16420
At3g16460
At3g16680
At3g16810
At3g16820
At3g16930
At3g17050
At3g17185
At3g17190
At3g17310
At3g17400
At3g17480
At3g17500
At3g17530
At3g17650
At3g17740
At3g17790
At3g17800
At3g17930
At3g17998
At3g18000
At3g18200
At3g18217
At3g18240
At3g18330
At3g18340
At3g18390
At3g18480
At3g18630
At3g18640
At3g18700
At3g18730
At3g18770
At3g18815
At3g18952
At3g19020
At3g19045
At3g19090
At3g19210
At3g19250
At3g19290
At3g19350
At3g19380
At3g19470
At3g19560
At3g19680
At3g19820
At3g19880
At3g19930
At3g20090
At3g20290
At3g20310
At3g20380
At3g20690
At3g20700
At3g20705
At3g20800
At3g20820
At3g20950
At3g21130
At3g21170
At3g21175
At3g21210
At3g21420
At3g21480
At3g21570
At3g21630
At3g21730
At3g21755
At3g21870
At3g21990
At3g22050
At3g22120
At3g22121
At3g22142
At3g22200
At3g22231
At3g22232
At3g22235
At3g22237
At3g22350
At3g22421
At3g22435
At3g22555
At3g22700
At3g22710
At3g22720
At3g22730
At3g22770
At3g22800
At3g22870
At3g22937
At3g22940
At3g22955
At3g23085
At3g23160
At3g23167
At3g23172
At3g23340
At3g23380
At3g23390
At3g23450
At3g23470
At3g23560
At3g23633
At3g23640
At3g23645
At3g23650
At3g23680
At3g23685
At3g23690
At3g23725
At3g23820
At3g23850
At3g23890
At3g23900
At3g24140
At3g24255
At3g24270
At3g24365
At3g24370
At3g24380
At3g24385
At3g24390
At3g24465
At3g24480
At3g24516
At3g24517
At3g24518
At3g24535
At3g24542
At3g24610
At3g24615
At3g24660
At3g24675
At3g24680
At3g24900
At3g24982
At3g25010
At3g25020
At3g25090
At3g25130
At3g25150
At3g25165
At3g25225
At3g25420
At3g25450
At3g25460
At3g25480
At3g25485
At3g25620
At3g25630
At3g25710
At3g25719
At3g25720
At3g25725
At3g25727
At3g25740
At3g25795
At3g25800
At3g25815
At3g25826
At3g25855
At3g26030
At3g26125
At3g26134
At3g26260
At3g26265
At3g26280
At3g26300
At3g26400
At3g26410
At3g26450
At3g26483
At3g26486
At3g26490
At3g26500
At3g26510
At3g26525
At3g26530
At3g26605
At3g26614
At3g26616
At3g26700
At3g26742
At3g26747
At3g26775
At3g26800
At3g26805
At3g26810
At3g26860
At3g26870
At3g26932
At3g26934
At3g26940
At3g27027
At3g27030
At3g27040
At3g27140
At3g27190
At3g27210
At3g27240
At3g27260
At3g27327
At3g27329
At3g27331
At3g27350
At3g27400
At3g27470
At3g27600
At3g27660
At3g27680
At3g27700
At3g27870
At3g27883
At3g27906
At3g27930
At3g27940
At3g27950
At3g27968
At3g27980
At3g27990
At3g27997
At3g27999
At3g28005
At3g28007
At3g28010
At3g28070
At3g28080
At3g28100
At3g28110
At3g28120
At3g28153
At3g28157
At3g28160
At3g28170
At3g28193
At3g28210
At3g28220
At3g28240
At3g28243
At3g28400
At3g28410
At3g28412
At3g28530
At3g28550
At3g28590
At3g28674
At3g28680
At3g28780
At3g28790
At3g28800
At3g28865
At3g28870
At3g28899
At3g28915
At3g28918
At3g28920
At3g28925
At3g28945
At3g28955
At3g28958
At3g28960
At3g28985
At3g29030
At3g29032
At3g29033
At3g29060
At3g29076
At3g29078
At3g29080
At3g29095
At3g29110
At3g29153
At3g29175
At3g29187
At3g29190
At3g29205
At3g29210
At3g29220
At3g29225
At3g29252
At3g29255
At3g29265
At3g29440
At3g29450
At3g29460
At3g29470
At3g29480
At3g29510
At3g29515
At3g29560
At3g29570
At3g29572
At3g29577
At3g29578
At3g29595
At3g29600
At3g29610
At3g29612
At3g29615
At3g29618
At3g29620
At3g29634
At3g29638
At3g29639
At3g29641
At3g29642
At3g29643
At3g29647
At3g29648
At3g29650
At3g29690
At3g29695
At3g29700
At3g29710
At3g29720
At3g29727
At3g29730
At3g29732
At3g29734
At3g29736
At3g29755
At3g29762
At3g29763
At3g29764
At3g29765
At3g29766
At3g29768
At3g29769
At3g29771
At3g29772
At3g29773
At3g29774
At3g29775
At3g29776
At3g29777
At3g29781
At3g29782
At3g29783
At3g29784
At3g29788
At3g29792
At3g29796
At3g29805
At3g29820
At3g30110
At3g30145
At3g30147
At3g30160
At3g30170
At3g30180
At3g30183
At3g30187
At3g30190
At3g30200
At3g30210
At3g30211
At3g30213
At3g30214
At3g30218
At3g30219
At3g30230
At3g30250
At3g30290
At3g30310
At3g30320
At3g30330
At3g30335
At3g30370
At3g30383
At3g30384
At3g30385
At3g30386
At3g30387
At3g30388
At3g30390
At3g30393
At3g30396
At3g30400
At3g30405
At3g30410
At3g30411
At3g30413
At3g30415
At3g30416
At3g30418
At3g30420
At3g30430
At3g30433
At3g30436
At3g30440
At3g30450
At3g30455
At3g30465
At3g30470
At3g30480
At3g30490
At3g30500
At3g30505
At3g30510
At3g30520
At3g30540
At3g30550
At3g30560
At3g30570
At3g30582
At3g30585
At3g30587
At3g30590
At3g30620
At3g30630
At3g30645
At3g30650
At3g30655
At3g30660
At3g30663
At3g30665
At3g30668
At3g30670
At3g30680
At3g30685
At3g30690
At3g30695
At3g30700
At3g30703
At3g30708
At3g30710
At3g30711
At3g30713
At3g30715
At3g30716
At3g30717
At3g30718
At3g30719
At3g30721
At3g30722
At3g30742
At3g30743
At3g30744
At3g30745
At3g30746
At3g30747
At3g30748
At3g30749
At3g30755
At3g30763
At3g30764
At3g30765
At3g30766
At3g30767
At3g30769
At3g30770
At3g30778
At3g30780
At3g30790
At3g30800
At3g30802
At3g30803
At3g30810
At3g30811
At3g30814
At3g30816
At3g30819
At3g30820
At3g30821
At3g30825
At3g30827
At3g30830
At3g30831
At3g30832
At3g30833
At3g30836
At3g30837
At3g30838
At3g30840
At3g30842
At3g30843
At3g30844
At3g30846
At3g30848
At3g30852
At3g30867
At3g30875
At3g31161
At3g31310
At3g31314
At3g31317
At3g31320
At3g31330
At3g31340
At3g31355
At3g31356
At3g31357
At3g31358
At3g31359
At3g31360
At3g31365
At3g31367
At3g31370
At3g31373
At3g31374
At3g31375
At3g31380
At3g31390
At3g31395
At3g31400
At3g31403
At3g31406
At3g31410
At3g31422
At3g31430
At3g31440
At3g31450
At3g31470
At3g31490
At3g31500
At3g31510
At3g31530
At3g31540
At3g31630
At3g31810
At3g31900
At3g31903
At3g31904
At3g31905
At3g31906
At3g31908
At3g31909
At3g31915
At3g31920
At3g31930
At3g31935
At3g31940
At3g31945
At3g31950
At3g31970
At3g31980
At3g31996
At3g32000
At3g32010
At3g32020
At3g32021
At3g32022
At3g32023
At3g32024
At3g32026
At3g32027
At3g32028
At3g32032
At3g32033
At3g32035
At3g32043
At3g32050
At3g32060
At3g32070
At3g32080
At3g32091
At3g32092
At3g32093
At3g32110
At3g32112
At3g32115
At3g32116
At3g32118
At3g32120
At3g32130
At3g32135
At3g32140
At3g32160
At3g32164
At3g32168
At3g32172
At3g32176
At3g32180
At3g32190
At3g32195
At3g32200
At3g32205
At3g32210
At3g32220
At3g32223
At3g32226
At3g32230
At3g32250
At3g32260
At3g32270
At3g32275
At3g32280
At3g32290
At3g32295
At3g32300
At3g32305
At3g32310
At3g32313
At3g32316
At3g32320
At3g32330
At3g32340
At3g32360
At3g32371
At3g32373
At3g32375
At3g32377
At3g32383
At3g32385
At3g32389
At3g32391
At3g32393
At3g32394
At3g32395
At3g32397
At3g32405
At3g32410
At3g32415
At3g32425
At3g32445
At3g32455
At3g32475
At3g32677
At3g32880
At3g32890
At3g32893
At3g32894
At3g32895
At3g32896
At3g32897
At3g32898
At3g32899
At3g32900
At3g32901
At3g32902
At3g32903
At3g32904
At3g32905
At3g32910
At3g32912
At3g32914
At3g32917
At3g32940
At3g32950
At3g32964
At3g32966
At3g32968
At3g32970
At3g32975
At3g32990
At3g33000
At3g33002
At3g33004
At3g33005
At3g33006
At3g33008
At3g33009
At3g33010
At3g33011
At3g33025
At3g33030
At3g33035
At3g33045
At3g33055
At3g33058
At3g33064
At3g33065
At3g33066
At3g33067
At3g33069
At3g33070
At3g33071
At3g33072
At3g33073
At3g33074
At3g33075
At3g33076
At3g33077
At3g33079
At3g33080
At3g33081
At3g33082
At3g33083
At3g33084
At3g33085
At3g33091
At3g33094
At3g33097
At3g33100
At3g33106
At3g33109
At3g33112
At3g33115
At3g33118
At3g33121
At3g33124
At3g33127
At3g33130
At3g33131
At3g33133
At3g33136
At3g33139
At3g33142
At3g33148
At3g33151
At3g33154
At3g33157
At3g33160
At3g33163
At3g33166
At3g33169
At3g33172
At3g33175
At3g33178
At3g33181
At3g33185
At3g33189
At3g33193
At3g33197
At3g33201
At3g33205
At3g33215
At3g33225
At3g33230
At3g33235
At3g33377
At3g33393
At3g33448
At3g33494
At3g33520
At3g33537
At3g33545
At3g33555
At3g33565
At3g33570
At3g33572
At3g33575
At3g33585
At3g33595
At3g34299
At3g35707
At3g36411
At3g37820
At3g38525
At3g39230
At3g39935
At3g41761
At3g41768
At3g41979
At3g42047
At3g42052
At3g42054
At3g42057
At3g42060
At3g42065
At3g42070
At3g42080
At3g42083
At3g42086
At3g42100
At3g42110
At3g42115
At3g42120
At3g42130
At3g42148
At3g42155
At3g42160
At3g42174
At3g42178
At3g42179
At3g42180
At3g42181
At3g42182
At3g42186
At3g42190
At3g42200
At3g42203
At3g42206
At3g42220
At3g42233
At3g42236
At3g42240
At3g42245
At3g42250
At3g42251
At3g42252
At3g42253
At3g42254
At3g42255
At3g42256
At3g42257
At3g42258
At3g42260
At3g42270
At3g42290
At3g42300
At3g42305
At3g42310
At3g42313
At3g42320
At3g42330
At3g42340
At3g42350
At3g42353
At3g42356
At3g42360
At3g42380
At3g42383
At3g42385
At3g42386
At3g42400
At3g42410
At3g42420
At3g42430
At3g42431
At3g42432
At3g42433
At3g42434
At3g42438
At3g42440
At3g42445
At3g42450
At3g42460
At3g42470
At3g42471
At3g42478
At3g42480
At3g42490
At3g42500
At3g42510
At3g42520
At3g42530
At3g42535
At3g42540
At3g42545
At3g42550
At3g42553
At3g42556
At3g42557
At3g42560
At3g42565
At3g42580
At3g42590
At3g42600
At3g42610
At3g42620
At3g42621
At3g42622
At3g42624
At3g42626
At3g42630
At3g42640
At3g42645
At3g42646
At3g42650
At3g42653
At3g42656
At3g42658
At3g42670
At3g42680
At3g42690
At3g42700
At3g42710
At3g42711
At3g42712
At3g42715
At3g42716
At3g42717
At3g42718
At3g42719
At3g42720
At3g42721
At3g42722
At3g42724
At3g42726
At3g42727
At3g42728
At3g42730
At3g42740
At3g42750
At3g42760
At3g42763
At3g42766
At3g42770
At3g42783
At3g42791
At3g42792
At3g42794
At3g42796
At3g42798
At3g42803
At3g42806
At3g42810
At3g42820
At3g42836
At3g42837
At3g42870
At3g42875
At3g42880
At3g42883
At3g42886
At3g42900
At3g42910
At3g42913
At3g42916
At3g42922
At3g42924
At3g42927
At3g42935
At3g42945
At3g42970
At3g42980
At3g42990
At3g42993
At3g42996
At3g43000
At3g43020
At3g43025
At3g43040
At3g43050
At3g43060
At3g43070
At3g43080
At3g43083
At3g43090
At3g43095
At3g43100
At3g43126
At3g43128
At3g43130
At3g43140
At3g43141
At3g43142
At3g43144
At3g43146
At3g43147
At3g43148
At3g43150
At3g43151
At3g43152
At3g43153
At3g43154
At3g43156
At3g43157
At3g43158
At3g43160
At3g43175
At3g43205
At3g43260
At3g43270
At3g43291
At3g43302
At3g43303
At3g43304
At3g43307
At3g43310
At3g43315
At3g43330
At3g43340
At3g43350
At3g43355
At3g43356
At3g43357
At3g43358
At3g43359
At3g43360
At3g43370
At3g43380
At3g43390
At3g43420
At3g43425
At3g43432
At3g43433
At3g43436
At3g43442
At3g43444
At3g43447
At3g43450
At3g43460
At3g43470
At3g43485
At3g43490
At3g43500
At3g43521
At3g43522
At3g43526
At3g43528
At3g43530
At3g43546
At3g43550
At3g43563
At3g43566
At3g43570
At3g43571
At3g43573
At3g43574
At3g43575
At3g43583
At3g43586
At3g43610
At3g43622
At3g43625
At3g43635
At3g43640
At3g43650
At3g43652
At3g43654
At3g43657
At3g43675
At3g43680
At3g43681
At3g43682
At3g43684
At3g43686
At3g43688
At3g43722
At3g43723
At3g43726
At3g43730
At3g43760
At3g43780
At3g43790
At3g43810
At3g43826
At3g43828
At3g43832
At3g43833
At3g43835
At3g43850
At3g43860
At3g43862
At3g43863
At3g43864
At3g43867
At3g43870
At3g43880
At3g43940
At3g43950
At3g43990
At3g44000
At3g44006
At3g44030
At3g44035
At3g44042
At3g44045
At3g44050
At3g44070
At3g44080
At3g44091
At3g44093
At3g44096
At3g44115
At3g44117
At3g44130
At3g44170
At3g44175
At3g44190
At3g44200
At3g44210
At3g44212
At3g44215
At3g44220
At3g44230
At3g44235
At3g44245
At3g44261
At3g44262
At3g44267
At3g44270
At3g44274
At3g44325
At3g44370
At3g44390
At3g44400
At3g44440
At3g44470
At3g44500
At3g44510
At3g44540
At3g44560
At3g44570
At3g44580
At3g44600
At3g44605
At3g44650
At3g44690
At3g44705
At3g44755
At3g44770
At3g44780
At3g44783
At3g44793
At3g44796
At3g44935
At3g44980
At3g45095
At3g45120
At3g45130
At3g45140
At3g45160
At3g45170
At3g45190
At3g45200
At3g45253
At3g45256
At3g45270
At3g45340
At3g45350
At3g45360
At3g45370
At3g45380
At3g45390
At3g45446
At3g45520
At3g45525
At3g45550
At3g45560
At3g45600
At3g45670
At3g45680
At3g45775
At3g45780
At3g45800
At3g45820
At3g45830
At3g45840
At3g45910
At3g45920
At3g45940
At3g45990
At3g46120
At3g46150
At3g46160
At3g46183
At3g46206
At3g46330
At3g46360
At3g46375
At3g46380
At3g46382
At3g46384
At3g46387
At3g46390
At3g46470
At3g46484
At3g46487
At3g46490
At3g46530
At3g46550
At3g46600
At3g46658
At3g46668
At3g46800
At3g46960
At3g47020
At3g47165
At3g47230
At3g47240
At3g47260
At3g47270
At3g47280
At3g47290
At3g47310
At3g47320
At3g47330
At3g47350
At3g47400
At3g47450
At3g47520
At3g47600
At3g47620
At3g47770
At3g47800
At3g47875
At3g47910
At3g47920
At3g47940
At3g47990
At3g48050
At3g48060
At3g48080
At3g48131
At3g48195
At3g48205
At3g48220
At3g48230
At3g48235
At3g48523
At3g48526
At3g48610
At3g48720
At3g48830
At3g49070
At3g49160
At3g49230
At3g49280
At3g49310
At3g49340
At3g49410
At3g49450
At3g49520
At3g49600
At3g49670
At3g49880
At3g49980
At3g50022
At3g50090
At3g50120
At3g50170
At3g50180
At3g50190
At3g50250
At3g50320
At3g50400
At3g50480
At3g50490
At3g50505
At3g50540
At3g50625
At3g50660
At3g50665
At3g50674
At3g50810
At3g50840
At3g50910
At3g50930
At3g51140
At3g51480
At3g51570
At3g51860
At3g52060
At3g52072
At3g52110
At3g52140
At3g52210
At3g52250
At3g52285
At3g52410
At3g52705
At3g52810
At3g52830
At3g52850
At3g52955
At3g53050
At3g53180
At3g53290
At3g53305
At3g53330
At3g53380
At3g53540
At3g53570
At3g53630
At3g53640
At3g53720
At3g53910
At3g53940
At3g53950
At3g53965
At3g54220
At3g54580
At3g54590
At3g54600
At3g54625
At3g54730
At3g54800
At3g54823
At3g54840
At3g54925
At3g54940
At3g54950
At3g54960
At3g54990
At3g55080
At3g55180
At3g55200
At3g55220
At3g55252
At3g55254
At3g55258
At3g55260
At3g55460
At3g55470
At3g55530
At3g55620
At3g55677
At3g55860
At3g55930
At3g55950
At3g55970
At3g56040
At3g56070
At3g56210
At3g56275
At3g56560
At3g56670
At3g56705
At3g56750
At3g56825
At3g57080
At3g57220
At3g57230
At3g57510
At3g57520
At3g57580
At3g57586
At3g57645
At3g57670
At3g57700
At3g57720
At3g57730
At3g57765
At3g57770
At3g57800
At3g57830
At3g57920
At3g58165
At3g58790
At3g58930
At3g58940
At3g59060
At3g59070
At3g59080
At3g59410
At3g59570
At3g59650
At3g59720
At3g59765
At3g59810
At3g59860
At3g59940
At3g60120
At3g60140
At3g60170
At3g60176
At3g60270
At3g60280
At3g60300
At3g60320
At3g60550
At3g60565
At3g60630
At3g60680
At3g60720
At3g60790
At3g60930
At3g60935
At3g60950
At3g60952
At3g60955
At3g60960
At3g60961
At3g60990
At3g61028
At3g61030
At3g61050
At3g61320
At3g61330
At3g61460
At3g61470
At3g61630
At3g61700
At3g61715
At3g61825
At3g61850
At3g62200
At3g62285
At3g62420
At3g62422
At3g62455
At3g62470
At3g62475
At3g62490
At3g62540
At3g62725
At3g62980
At3g63140
At3g63240
At3g63340
At3g63400
At3g63410
At3g66654
At3g66656
At4g00020
At4g00070
At4g00120
At4g00130
At4g00140
At4g00150
At4g00180
At4g00232
At4g00360
At4g00416
At4g00420
At4g00430
At4g00440
At4g00480
At4g00490
At4g00540
At4g00550
At4g00580
At4g00780
At4g00800
At4g00830
At4g00955
At4g00960
At4g00985
At4g01070
At4g01080
At4g01130
At4g01180
At4g01240
At4g01280
At4g01290
At4g01340
At4g01370
At4g01455
At4g01490
At4g01525
At4g01530
At4g01533
At4g01593
At4g01840
At4g01860
At4g01865
At4g01900
At4g01910
At4g01975
At4g01980
At4g02000
At4g02075
At4g02120
At4g02130
At4g02260
At4g02300
At4g02312
At4g02314
At4g02317
At4g02320
At4g02440
At4g02490
At4g02500
At4g02540
At4g02541
At4g02610
At4g02680
At4g02700
At4g02760
At4g02910
At4g02960
At4g02970
At4g03038
At4g03039
At4g03080
At4g03135
At4g03156
At4g03205
At4g03298
At4g03300
At4g03305
At4g03310
At4g03380
At4g03390
At4g03405
At4g03410
At4g03435
At4g03530
At4g03570
At4g03580
At4g03590
At4g03630
At4g03640
At4g03650
At4g03660
At4g03670
At4g03680
At4g03690
At4g03695
At4g03700
At4g03710
At4g03723
At4g03726
At4g03730
At4g03732
At4g03740
At4g03745
At4g03750
At4g03760
At4g03770
At4g03775
At4g03780
At4g03790
At4g03795
At4g03800
At4g03810
At4g03811
At4g03813
At4g03816
At4g03824
At4g03825
At4g03826
At4g03830
At4g03835
At4g03837
At4g03840
At4g03850
At4g03860
At4g03865
At4g03870
At4g03873
At4g03876
At4g03880
At4g03885
At4g03890
At4g03900
At4g03910
At4g03911
At4g03912
At4g03913
At4g03916
At4g03920
At4g03923
At4g03930
At4g03935
At4g03945
At4g03950
At4g03970
At4g03975
At4g03976
At4g03977
At4g03978
At4g03979
At4g03980
At4g03981
At4g03990
At4g04000
At4g04010
At4g04030
At4g04050
At4g04070
At4g04077
At4g04100
At4g04110
At4g04130
At4g04140
At4g04145
At4g04150
At4g04157
At4g04165
At4g04167
At4g04170
At4g04175
At4g04223
At4g04230
At4g04245
At4g04250
At4g04255
At4g04270
At4g04273
At4g04276
At4g04290
At4g04293
At4g04296
At4g04300
At4g04310
At4g04313
At4g04315
At4g04316
At4g04330
At4g04375
At4g04380
At4g04390
At4g04392
At4g04393
At4g04394
At4g04395
At4g04398
At4g04400
At4g04405
At4g04407
At4g04408
At4g04410
At4g04420
At4g04423
At4g04426
At4g04430
At4g04450
At4g04460
At4g04490
At4g04495
At4g04510
At4g04520
At4g04525
At4g04530
At4g04540
At4g04545
At4g04547
At4g04560
At4g04570
At4g04580
At4g04590
At4g04600
At4g04632
At4g04635
At4g04650
At4g04655
At4g04660
At4g04693
At4g04710
At4g04730
At4g04745
At4g04750
At4g04760
At4g04780
At4g04790
At4g04820
At4g04840
At4g04953
At4g04957
At4g04970
At4g04990
At4g05030
At4g05073
At4g05080
At4g05095
At4g05133
At4g05136
At4g05145
At4g05280
At4g05290
At4g05300
At4g05303
At4g05306
At4g05360
At4g05470
At4g05502
At4g05505
At4g05508
At4g05510
At4g05526
At4g05550
At4g05553
At4g05556
At4g05560
At4g05570
At4g05581
At4g05582
At4g05583
At4g05584
At4g05585
At4g05586
At4g05587
At4g05588
At4g05589
At4g05591
At4g05592
At4g05593
At4g05595
At4g05597
At4g05600
At4g05610
At4g05613
At4g05616
At4g05633
At4g05634
At4g05635
At4g05636
At4g05638
At4g05640
At4g05918
At4g06196
At4g06474
At4g06477
At4g06479
At4g06481
At4g06482
At4g06483
At4g06484
At4g06485
At4g06486
At4g06487
At4g06488
At4g06491
At4g06492
At4g06493
At4g06494
At4g06495
At4g06496
At4g06497
At4g06498
At4g06499
At4g06500
At4g06501
At4g06503
At4g06504
At4g06505
At4g06506
At4g06507
At4g06509
At4g06510
At4g06511
At4g06513
At4g06514
At4g06515
At4g06516
At4g06517
At4g06518
At4g06519
At4g06523
At4g06524
At4g06525
At4g06526
At4g06527
At4g06528
At4g06529
At4g06530
At4g06531
At4g06532
At4g06533
At4g06535
At4g06536
At4g06537
At4g06538
At4g06539
At4g06540
At4g06542
At4g06543
At4g06544
At4g06545
At4g06546
At4g06547
At4g06548
At4g06549
At4g06550
At4g06551
At4g06552
At4g06553
At4g06554
At4g06555
At4g06556
At4g06557
At4g06559
At4g06560
At4g06561
At4g06562
At4g06563
At4g06564
At4g06565
At4g06566
At4g06567
At4g06568
At4g06569
At4g06570
At4g06571
At4g06572
At4g06573
At4g06574
At4g06575
At4g06576
At4g06577
At4g06578
At4g06579
At4g06580
At4g06581
At4g06582
At4g06583
At4g06584
At4g06585
At4g06586
At4g06587
At4g06589
At4g06590
At4g06591
At4g06592
At4g06593
At4g06594
At4g06595
At4g06596
At4g06597
At4g06598
At4g06600
At4g06601
At4g06602
At4g06603
At4g06604
At4g06605
At4g06606
At4g06607
At4g06608
At4g06609
At4g06610
At4g06611
At4g06612
At4g06613
At4g06614
At4g06615
At4g06616
At4g06620
At4g06621
At4g06622
At4g06623
At4g06624
At4g06625
At4g06626
At4g06628
At4g06630
At4g06631
At4g06632
At4g06633
At4g06635
At4g06636
At4g06637
At4g06640
At4g06642
At4g06644
At4g06648
At4g06650
At4g06652
At4g06654
At4g06656
At4g06658
At4g06660
At4g06664
At4g06666
At4g06668
At4g06670
At4g06672
At4g06674
At4g06678
At4g06680
At4g06682
At4g06684
At4g06686
At4g06688
At4g06690
At4g06692
At4g06694
At4g06696
At4g06697
At4g06698
At4g06699
At4g06700
At4g06702
At4g06704
At4g06708
At4g06710
At4g06712
At4g06714
At4g06716
At4g06718
At4g06720
At4g06722
At4g06724
At4g06726
At4g06728
At4g06730
At4g06732
At4g06734
At4g06735
At4g06736
At4g06738
At4g06740
At4g06742
At4g06748
At4g06750
At4g06752
At4g07031
At4g07310
At4g07315
At4g07320
At4g07324
At4g07327
At4g07330
At4g07334
At4g07336
At4g07338
At4g07339
At4g07340
At4g07350
At4g07355
At4g07360
At4g07370
At4g07380
At4g07415
At4g07420
At4g07425
At4g07430
At4g07435
At4g07440
At4g07450
At4g07452
At4g07454
At4g07456
At4g07458
At4g07460
At4g07475
At4g07480
At4g07485
At4g07490
At4g07491
At4g07492
At4g07493
At4g07494
At4g07495
At4g07496
At4g07498
At4g07500
At4g07502
At4g07504
At4g07507
At4g07515
At4g07516
At4g07517
At4g07518
At4g07519
At4g07520
At4g07522
At4g07523
At4g07524
At4g07525
At4g07526
At4g07528
At4g07530
At4g07540
At4g07560
At4g07563
At4g07566
At4g07570
At4g07580
At4g07583
At4g07586
At4g07590
At4g07595
At4g07600
At4g07605
At4g07620
At4g07630
At4g07640
At4g07650
At4g07660
At4g07664
At4g07666
At4g07668
At4g07670
At4g07680
At4g07685
At4g07686
At4g07688
At4g07690
At4g07693
At4g07696
At4g07699
At4g07700
At4g07703
At4g07706
At4g07713
At4g07720
At4g07725
At4g07730
At4g07733
At4g07736
At4g07738
At4g07740
At4g07742
At4g07744
At4g07747
At4g07750
At4g07755
At4g07760
At4g07780
At4g07790
At4g07800
At4g07803
At4g07806
At4g07810
At4g07825
At4g07830
At4g07840
At4g07843
At4g07846
At4g07850
At4g07856
At4g07862
At4g07868
At4g07874
At4g07893
At4g07896
At4g07915
At4g07917
At4g07920
At4g07931
At4g07932
At4g07933
At4g07934
At4g07935
At4g07936
At4g07937
At4g07938
At4g07939
At4g07941
At4g07942
At4g07943
At4g07945
At4g07947
At4g07965
At4g07967
At4g07970
At4g08000
At4g08010
At4g08016
At4g08020
At4g08022
At4g08025
At4g08030
At4g08032
At4g08033
At4g08038
At4g08039
At4g08050
At4g08053
At4g08054
At4g08056
At4g08060
At4g08070
At4g08071
At4g08072
At4g08074
At4g08076
At4g08078
At4g08080
At4g08090
At4g08091
At4g08092
At4g08094
At4g08095
At4g08096
At4g08097
At4g08098
At4g08099
At4g08100
At4g08102
At4g08103
At4g08104
At4g08105
At4g08107
At4g08109
At4g08110
At4g08111
At4g08112
At4g08113
At4g08114
At4g08115
At4g08116
At4g08120
At4g08130
At4g08131
At4g08132
At4g08134
At4g08135
At4g08136
At4g08138
At4g08145
At4g08150
At4g08160
At4g08176
At4g08190
At4g08200
At4g08250
At4g08260
At4g08262
At4g08264
At4g08267
At4g08270
At4g08300
At4g08320
At4g08330
At4g08333
At4g08340
At4g08345
At4g08347
At4g08370
At4g08375
At4g08390
At4g08395
At4g08400
At4g08405
At4g08410
At4g08430
At4g08450
At4g08485
At4g08490
At4g08530
At4g08560
At4g08593
At4g08596
At4g08600
At4g08602
At4g08610
At4g08620
At4g08630
At4g08640
At4g08645
At4g08650
At4g08652
At4g08655
At4g08657
At4g08660
At4g08670
At4g08680
At4g08691
At4g08692
At4g08710
At4g08720
At4g08750
At4g08760
At4g08765
At4g08780
At4g08820
At4g08830
At4g08850
At4g08860
At4g08870
At4g08871
At4g08873
At4g08874
At4g08876
At4g08878
At4g08880
At4g08890
At4g08945
At4g08950
At4g08953
At4g08956
At4g08970
At4g08990
At4g08995
At4g09020
At4g09060
At4g09070
At4g09090
At4g09143
At4g09146
At4g09160
At4g09205
At4g09210
At4g09220
At4g09230
At4g09255
At4g09260
At4g09270
At4g09280
At4g09290
At4g09313
At4g09316
At4g09360
At4g09370
At4g09380
At4g09390
At4g09400
At4g09410
At4g09425
At4g09430
At4g09450
At4g09455
At4g09462
At4g09464
At4g09465
At4g09466
At4g09467
At4g09470
At4g09490
At4g09540
At4g09545
At4g09565
At4g09584
At4g09587
At4g09595
At4g09625
At4g09630
At4g09640
At4g09660
At4g09690
At4g09700
At4g09710
At4g09740
At4g09770
At4g09780
At4g09820
At4g09860
At4g09875
At4g09880
At4g09950
At4g09960
At4g10020
At4g10060
At4g10070
At4g10080
At4g10112
At4g10190
At4g10210
At4g10220
At4g10230
At4g10310
At4g10460
At4g10465
At4g10580
At4g10603
At4g10613
At4g10660
At4g10680
At4g10695
At4g10700
At4g10720
At4g10740
At4g10830
At4g10845
At4g10860
At4g10870
At4g10880
At4g10890
At4g10920
At4g10980
At4g10990
At4g11030
At4g11040
At4g11050
At4g11070
At4g11170
At4g11177
At4g11216
At4g11230
At4g11250
At4g11320
At4g11340
At4g11375
At4g11380
At4g11410
At4g11430
At4g11660
At4g11700
At4g11710
At4g11730
At4g11880
At4g12070
At4g12260
At4g12275
At4g12330
At4g12390
At4g12423
At4g12426
At4g12640
At4g12720
At4g12770
At4g12880
At4g12915
At4g12917
At4g12990
At4g13020
At4g13040
At4g13075
At4g13150
At4g13170
At4g13251
At4g13252
At4g13253
At4g13254
At4g13255
At4g13256
At4g13257
At4g13258
At4g13259
At4g13261
At4g13263
At4g13264
At4g13280
At4g13340
At4g13390
At4g13420
At4g13430
At4g13442
At4g13455
At4g13470
At4g13495
At4g13505
At4g13510
At4g13570
At4g13575
At4g13610
At4g13660
At4g13760
At4g13770
At4g13880
At4g13885
At4g13900
At4g13920
At4g13992
At4g14010
At4g14050
At4g14140
At4g14220
At4g14276
At4g14342
At4g14400
At4g14415
At4g14420
At4g14460
At4g14470
At4g14548
At4g14580
At4g14610
At4g14630
At4g14810
At4g14850
At4g14920
At4g15050
At4g15053
At4g15096
At4g15200
At4g15242
At4g15280
At4g15290
At4g15320
At4g15370
At4g15396
At4g15440
At4g15530
At4g15590
At4g15700
At4g15850
At4g15970
At4g16010
At4g16015
At4g16020
At4g16040
At4g16080
At4g16100
At4g16105
At4g16150
At4g16190
At4g16195
At4g16215
At4g16240
At4g16295
At4g16400
At4g16460
At4g16465
At4g16480
At4g16550
At4g16640
At4g16845
At4g16860
At4g16870
At4g16890
At4g16900
At4g16910
At4g16920
At4g16930
At4g16940
At4g16950
At4g16960
At4g16990
At4g17005
At4g17330
At4g17410
At4g17450
At4g17587
At4g17590
At4g17612
At4g17650
At4g17695
At4g17765
At4g17820
At4g17870
At4g17940
At4g17975
At4g17990
At4g17998
At4g18000
At4g18110
At4g18150
At4g18197
At4g18205
At4g18210
At4g18370
At4g18410
At4g18570
At4g18670
At4g18692
At4g18700
At4g18920
At4g19080
At4g19100
At4g19120
At4g19170
At4g19240
At4g19260
At4g19270
At4g19280
At4g19290
At4g19300
At4g19305
At4g19310
At4g19320
At4g19330
At4g19410
At4g19580
At4g19690
At4g19720
At4g19770
At4g19790
At4g19905
At4g20030
At4g20095
At4g20115
At4g20170
At4g20180
At4g20210
At4g20365
At4g20370
At4g20440
At4g20470
At4g20490
At4g20510
At4g20520
At4g20530
At4g20540
At4g20550
At4g20560
At4g20570
At4g20580
At4g20590
At4g20600
At4g20610
At4g20620
At4g20630
At4g20640
At4g20650
At4g20670
At4g20690
At4g20700
At4g20710
At4g20715
At4g20725
At4g20730
At4g20800
At4g20850
At4g21030
At4g21050
At4g21060
At4g21065
At4g21180
At4g21190
At4g21360
At4g21366
At4g21370
At4g21380
At4g21430
At4g21520
At4g21540
At4g21600
At4g21640
At4g21760
At4g21820
At4g21910
At4g21960
At4g21980
At4g22040
At4g22050
At4g22100
At4g22130
At4g22270
At4g22300
At4g22415
At4g22420
At4g22450
At4g22485
At4g22530
At4g22540
At4g22580
At4g22690
At4g22753
At4g22770
At4g22800
At4g22960
At4g22970
At4g23020
At4g23060
At4g23140
At4g23170
At4g23180
At4g23420
At4g23450
At4g23515
At4g23560
At4g23590
At4g23635
At4g23640
At4g23680
At4g23730
At4g23920
At4g24020
At4g24220
At4g24290
At4g24300
At4g24390
At4g24450
At4g24580
At4g24600
At4g24610
At4g24730
At4g24790
At4g24880
At4g24973
At4g24974
At4g24975
At4g24980
At4g24990
At4g25080
At4g25120
At4g25160
At4g25310
At4g25530
At4g25635
At4g25990
At4g26060
At4g26100
At4g26130
At4g26190
At4g26210
At4g26230
At4g26255
At4g26260
At4g26288
At4g26350
At4g26360
At4g26380
At4g26460
At4g26530
At4g26710
At4g26730
At4g26795
At4g27030
At4g27070
At4g27080
At4g27200
At4g27210
At4g27340
At4g27395
At4g27410
At4g27430
At4g27440
At4g27520
At4g27550
At4g27875
At4g27890
At4g27930
At4g27950
At4g28000
At4g28010
At4g28080
At4g28250
At4g28480
At4g28485
At4g28570
At4g28850
At4g28870
At4g28960
At4g28970
At4g29035
At4g29090
At4g29200
At4g29300
At4g29305
At4g29400
At4g29410
At4g29570
At4g29640
At4g29654
At4g29740
At4g29830
At4g30030
At4g30080
At4g30150
At4g30250
At4g30440
At4g30710
At4g30740
At4g30870
At4g30940
At4g30972
At4g30993
At4g31080
At4g31200
At4g31410
At4g31430
At4g31570
At4g31877
At4g31895
At4g31900
At4g31910
At4g31980
At4g32060
At4g32090
At4g32150
At4g32200
At4g32208
At4g32220
At4g32230
At4g32285
At4g32430
At4g32475
At4g33150
At4g33260
At4g33270
At4g33290
At4g33300
At4g33390
At4g33520
At4g33650
At4g33840
At4g34070
At4g34071
At4g34135
At4g34690
At4g34710
At4g34730
At4g34850
At4g34975
At4g34980
At4g35290
At4g35380
At4g35560
At4g35650
At4g35730
At4g35770
At4g35910
At4g36170
At4g36190
At4g36460
At4g36470
At4g36580
At4g36590
At4g36720
At4g36920
At4g36925
At4g37080
At4g37175
At4g37180
At4g37270
At4g37300
At4g37460
At4g37570
At4g37705
At4g37970
At4g38250
At4g38710
At4g38750
At4g38770
At4g38870
At4g38920
At4g39020
At4g39080
At4g39180
At4g39195
At4g39200
At4g39220
At4g39235
At4g39330
At4g39550
At4g39615
At4g39672
At4g39840
At4g39960
At4g40045
At4g40060
At4g40100
At5g01080
At5g01090
At5g01110
At5g01170
At5g01185
At5g01280
At5g01335
At5g01440
At5g01510
At5g01690
At5g01730
At5g01820
At5g01890
At5g02030
At5g02330
At5g02350
At5g02370
At5g02390
At5g02500
At5g02670
At5g02700
At5g02990
At5g03090
At5g03150
At5g03340
At5g03400
At5g03445
At5g03452
At5g03552
At5g03570
At5g03745
At5g03760
At5g03770
At5g03790
At5g03950
At5g04267
At5g04275
At5g04290
At5g04620
At5g04660
At5g04700
At5g04810
At5g04853
At5g04860
At5g05090
At5g05120
At5g05260
At5g05390
At5g05440
At5g05500
At5g05630
At5g05810
At5g05840
At5g05850
At5g05985
At5g06020
At5g06030
At5g06043
At5g06170
At5g06265
At5g06300
At5g06470
At5g06510
At5g06620
At5g06630
At5g06640
At5g06670
At5g06720
At5g06805
At5g06839
At5g06865
At5g07000
At5g07135
At5g07210
At5g07215
At5g07280
At5g07315
At5g07370
At5g07410
At5g07420
At5g07430
At5g07500
At5g07505
At5g07570
At5g07625
At5g07685
At5g07740
At5g07760
At5g08020
At5g08055
At5g08185
At5g08260
At5g08315
At5g08330
At5g08440
At5g08550
At5g09340
At5g09345
At5g09445
At5g09460
At5g09461
At5g09462
At5g09463
At5g09513
At5g09585
At5g10090
At5g10150
At5g10280
At5g10330
At5g10340
At5g10360
At5g10390
At5g10670
At5g10690
At5g10945
At5g10946
At5g11010
At5g11090
At5g11180
At5g11370
At5g11430
At5g11475
At5g11530
At5g11880
At5g11930
At5g11940
At5g11977
At5g12085
At5g12090
At5g12120
At5g12850
At5g12950
At5g13200
At5g13205
At5g13280
At5g13475
At5g13510
At5g13710
At5g13760
At5g13800
At5g13825
At5g13887
At5g13890
At5g13980
At5g14060
At5g14090
At5g14140
At5g14370
At5g14400
At5g14550
At5g14570
At5g14800
At5g14820
At5g14830
At5g14840
At5g15030
At5g15175
At5g15250
At5g15360
At5g15420
At5g15690
At5g15790
At5g15990
At5g15995
At5g16020
At5g16230
At5g16280
At5g16290
At5g16486
At5g16640
At5g16810
At5g17125
At5g17165
At5g17320
At5g17580
At5g17730
At5g17860
At5g18005
At5g18015
At5g18085
At5g18250
At5g18255
At5g18260
At5g18290
At5g18404
At5g18570
At5g18633
At5g18636
At5g18760
At5g18860
At5g18890
At5g18980
At5g18990
At5g19015
At5g19095
At5g19097
At5g19165
At5g19540
At5g19630
At5g19740
At5g19800
At5g19980
At5g20050
At5g20260
At5g20360
At5g20390
At5g20450
At5g20460
At5g20540
At5g20610
At5g20710
At5g20750
At5g20760
At5g20770
At5g20780
At5g20800
At5g20830
At5g20852
At5g20854
At5g20856
At5g20858
At5g20950
At5g20960
At5g21050
At5g21105
At5g21125
At5g21140
At5g21280
At5g21535
At5g21930
At5g22035
At5g22044
At5g22080
At5g22150
At5g22315
At5g22360
At5g22420
At5g22450
At5g22500
At5g22590
At5g22860
At5g22870
At5g22960
At5g22990
At5g23035
At5g23065
At5g23070
At5g23110
At5g23240
At5g23280
At5g23340
At5g23395
At5g23490
At5g23510
At5g23660
At5g23870
At5g23955
At5g24200
At5g24220
At5g24240
At5g24250
At5g24280
At5g24316
At5g24460
At5g24480
At5g24500
At5g24593
At5g24670
At5g24775
At5g24870
At5g24900
At5g24910
At5g24915
At5g24960
At5g24990
At5g25040
At5g25045
At5g25090
At5g25110
At5g25200
At5g25205
At5g25240
At5g25305
At5g25350
At5g25370
At5g25400
At5g25420
At5g25585
At5g25615
At5g25625
At5g25760
At5g26020
At5g26090
At5g26146
At5g26147
At5g26190
At5g26233
At5g26236
At5g26240
At5g26270
At5g26283
At5g26286
At5g26290
At5g26320
At5g26345
At5g26350
At5g26580
At5g26590
At5g26618
At5g26640
At5g26642
At5g26650
At5g26700
At5g26770
At5g26775
At5g26840
At5g26870
At5g26890
At5g26950
At5g26970
At5g27060
At5g27070
At5g27160
At5g27170
At5g27180
At5g27190
At5g27260
At5g27300
At5g27340
At5g27345
At5g27360
At5g27480
At5g27490
At5g27505
At5g27530
At5g27580
At5g27590
At5g27603
At5g27606
At5g27630
At5g27705
At5g27710
At5g27715
At5g27790
At5g27800
At5g27830
At5g27845
At5g27870
At5g27882
At5g27885
At5g27895
At5g27902
At5g27905
At5g27925
At5g27927
At5g27947
At5g27960
At5g27965
At5g28030
At5g28052
At5g28053
At5g28056
At5g28065
At5g28070
At5g28076
At5g28085
At5g28090
At5g28100
At5g28110
At5g28120
At5g28130
At5g28140
At5g28141
At5g28143
At5g28150
At5g28165
At5g28170
At5g28173
At5g28176
At5g28190
At5g28200
At5g28220
At5g28225
At5g28230
At5g28232
At5g28235
At5g28237
At5g28240
At5g28250
At5g28253
At5g28260
At5g28263
At5g28266
At5g28270
At5g28285
At5g28287
At5g28295
At5g28300
At5g28335
At5g28405
At5g28410
At5g28415
At5g28430
At5g28440
At5g28450
At5g28463
At5g28464
At5g28465
At5g28466
At5g28468
At5g28480
At5g28482
At5g28484
At5g28487
At5g28490
At5g28495
At5g28497
At5g28515
At5g28523
At5g28525
At5g28526
At5g28527
At5g28535
At5g28545
At5g28550
At5g28560
At5g28570
At5g28580
At5g28590
At5g28593
At5g28596
At5g28600
At5g28605
At5g28615
At5g28620
At5g28623
At5g28624
At5g28625
At5g28626
At5g28627
At5g28637
At5g28641
At5g28643
At5g28644
At5g28655
At5g28662
At5g28664
At5g28667
At5g28670
At5g28671
At5g28672
At5g28673
At5g28675
At5g28692
At5g28696
At5g28698
At5g28700
At5g28710
At5g28712
At5g28715
At5g28720
At5g28730
At5g28760
At5g28765
At5g28773
At5g28776
At5g28780
At5g28785
At5g28790
At5g28810
At5g28820
At5g28821
At5g28823
At5g28824
At5g28826
At5g28840
At5g28845
At5g28860
At5g28865
At5g28870
At5g28880
At5g28885
At5g28886
At5g28888
At5g28890
At5g28892
At5g28894
At5g28897
At5g28919
At5g28920
At5g28923
At5g28926
At5g28927
At5g28928
At5g28929
At5g28930
At5g28935
At5g28937
At5g28940
At5g28970
At5g28980
At5g28990
At5g28993
At5g29000
At5g29015
At5g29020
At5g29022
At5g29024
At5g29029
At5g29030
At5g29031
At5g29032
At5g29033
At5g29034
At5g29035
At5g29036
At5g29037
At5g29040
At5g29041
At5g29043
At5g29046
At5g29050
At5g29053
At5g29056
At5g29058
At5g29060
At5g29070
At5g29075
At5g29090
At5g29100
At5g29210
At5g29231
At5g29295
At5g29337
At5g29380
At5g29408
At5g29436
At5g29465
At5g29550
At5g29562
At5g29565
At5g29568
At5g29571
At5g29574
At5g29580
At5g29591
At5g29602
At5g29624
At5g29629
At5g29635
At5g29646
At5g29708
At5g29720
At5g29762
At5g29805
At5g29890
At5g29975
At5g30060
At5g30102
At5g30189
At5g30207
At5g30218
At5g30247
At5g30269
At5g30276
At5g30341
At5g30390
At5g30400
At5g30406
At5g30410
At5g30420
At5g30428
At5g30440
At5g30450
At5g30460
At5g30470
At5g30480
At5g30490
At5g30520
At5g30532
At5g30584
At5g30628
At5g30673
At5g30762
At5g30852
At5g30870
At5g30942
At5g31032
At5g31087
At5g31092
At5g31122
At5g31212
At5g31302
At5g31314
At5g31355
At5g31412
At5g31496
At5g31511
At5g31536
At5g31572
At5g31637
At5g31651
At5g31662
At5g31668
At5g31685
At5g31702
At5g31719
At5g31736
At5g31752
At5g31753
At5g31758
At5g31770
At5g31778
At5g31787
At5g31804
At5g31807
At5g31821
At5g31838
At5g31842
At5g31845
At5g31855
At5g31873
At5g31884
At5g31891
At5g31905
At5g31909
At5g31919
At5g31923
At5g31927
At5g31945
At5g31962
At5g31963
At5g31980
At5g31981
At5g31989
At5g31999
At5g32022
At5g32035
At5g32042
At5g32053
At5g32060
At5g32071
At5g32082
At5g32089
At5g32103
At5g32107
At5g32122
At5g32125
At5g32143
At5g32161
At5g32162
At5g32169
At5g32179
At5g32197
At5g32215
At5g32228
At5g32241
At5g32254
At5g32267
At5g32280
At5g32293
At5g32306
At5g32312
At5g32345
At5g32358
At5g32386
At5g32400
At5g32402
At5g32404
At5g32405
At5g32406
At5g32408
At5g32410
At5g32420
At5g32423
At5g32426
At5g32430
At5g32431
At5g32433
At5g32434
At5g32436
At5g32473
At5g32475
At5g32481
At5g32482
At5g32483
At5g32484
At5g32485
At5g32486
At5g32487
At5g32488
At5g32489
At5g32490
At5g32495
At5g32505
At5g32510
At5g32511
At5g32512
At5g32513
At5g32514
At5g32515
At5g32516
At5g32517
At5g32518
At5g32519
At5g32520
At5g32521
At5g32522
At5g32540
At5g32563
At5g32566
At5g32569
At5g32572
At5g32576
At5g32580
At5g32590
At5g32591
At5g32592
At5g32593
At5g32594
At5g32595
At5g32596
At5g32598
At5g32605
At5g32610
At5g32613
At5g32616
At5g32619
At5g32620
At5g32621
At5g32622
At5g32623
At5g32624
At5g32625
At5g32626
At5g32627
At5g32628
At5g32630
At5g32654
At5g32678
At5g32702
At5g32726
At5g32750
At5g32775
At5g32800
At5g32825
At5g32850
At5g32875
At5g32900
At5g32925
At5g32950
At5g32975
At5g33000
At5g33025
At5g33050
At5g33070
At5g33075
At5g33100
At5g33125
At5g33150
At5g33175
At5g33200
At5g33202
At5g33204
At5g33220
At5g33223
At5g33226
At5g33230
At5g33232
At5g33234
At5g33237
At5g33240
At5g33250
At5g33251
At5g33252
At5g33253
At5g33254
At5g33255
At5g33256
At5g33257
At5g33258
At5g33259
At5g33260
At5g33270
At5g33303
At5g33306
At5g33310
At5g33315
At5g33320
At5g33360
At5g33365
At5g33381
At5g33382
At5g33383
At5g33384
At5g33385
At5g33386
At5g33387
At5g33388
At5g33389
At5g33390
At5g33391
At5g33392
At5g33393
At5g33395
At5g33402
At5g33405
At5g33410
At5g33415
At5g33420
At5g33422
At5g33424
At5g33427
At5g33428
At5g33431
At5g33432
At5g33433
At5g33434
At5g33436
At5g33438
At5g33441
At5g33442
At5g33533
At5g33624
At5g33715
At5g33806
At5g33990
At5g34174
At5g34266
At5g34394
At5g34412
At5g34431
At5g34460
At5g34480
At5g34500
At5g34520
At5g34540
At5g34581
At5g34623
At5g34644
At5g34665
At5g34686
At5g34696
At5g34707
At5g34728
At5g34749
At5g34770
At5g34795
At5g34800
At5g34810
At5g34820
At5g34825
At5g34828
At5g34831
At5g34832
At5g34833
At5g34834
At5g34835
At5g34836
At5g34838
At5g34839
At5g34840
At5g34841
At5g34842
At5g34843
At5g34844
At5g34845
At5g34846
At5g34848
At5g34849
At5g34851
At5g34852
At5g34855
At5g34856
At5g34858
At5g34860
At5g34862
At5g34863
At5g34864
At5g34865
At5g34866
At5g34867
At5g34868
At5g34869
At5g34870
At5g34871
At5g34880
At5g34881
At5g34882
At5g34883
At5g34885
At5g34887
At5g34890
At5g34895
At5g34900
At5g34903
At5g34905
At5g34908
At5g34950
At5g34960
At5g34965
At5g34970
At5g34980
At5g34985
At5g34990
At5g35000
At5g35010
At5g35020
At5g35021
At5g35023
At5g35025
At5g35030
At5g35035
At5g35040
At5g35045
At5g35046
At5g35048
At5g35052
At5g35057
At5g35061
At5g35065
At5g35066
At5g35070
At5g35076
At5g35100
At5g35113
At5g35116
At5g35120
At5g35130
At5g35140
At5g35142
At5g35145
At5g35146
At5g35148
At5g35180
At5g35190
At5g35195
At5g35205
At5g35207
At5g35230
At5g35240
At5g35250
At5g35260
At5g35270
At5g35280
At5g35290
At5g35300
At5g35331
At5g35332
At5g35334
At5g35336
At5g35337
At5g35340
At5g35341
At5g35344
At5g35348
At5g35353
At5g35356
At5g35375
At5g35405
At5g35413
At5g35416
At5g35425
At5g35470
At5g35475
At5g35480
At5g35490
At5g35495
At5g35520
At5g35526
At5g35535
At5g35555
At5g35575
At5g35601
At5g35602
At5g35603
At5g35604
At5g35605
At5g35606
At5g35607
At5g35608
At5g35610
At5g35615
At5g35620
At5g35643
At5g35646
At5g35650
At5g35655
At5g35657
At5g35688
At5g35690
At5g35695
At5g35710
At5g35720
At5g35725
At5g35736
At5g35737
At5g35756
At5g35775
At5g35791
At5g35792
At5g35794
At5g35796
At5g35798
At5g35800
At5g35802
At5g35805
At5g35810
At5g35820
At5g35860
At5g35880
At5g35890
At5g35912
At5g35915
At5g35917
At5g35918
At5g35920
At5g35923
At5g35926
At5g35932
At5g35935
At5g35945
At5g35965
At5g36005
At5g36010
At5g36015
At5g36020
At5g36030
At5g36035
At5g36040
At5g36050
At5g36060
At5g36070
At5g36075
At5g36080
At5g36090
At5g36125
At5g36130
At5g36150
At5g36180
At5g36200
At5g36223
At5g36226
At5g36228
At5g36275
At5g36296
At5g36297
At5g36300
At5g36310
At5g36320
At5g36330
At5g36340
At5g36350
At5g36360
At5g36370
At5g36380
At5g36390
At5g36400
At5g36410
At5g36420
At5g36430
At5g36440
At5g36450
At5g36460
At5g36470
At5g36480
At5g36490
At5g36500
At5g36510
At5g36520
At5g36530
At5g36540
At5g36550
At5g36655
At5g36657
At5g36658
At5g36659
At5g36660
At5g36661
At5g36662
At5g36685
At5g36720
At5g36730
At5g36732
At5g36734
At5g36736
At5g36737
At5g36738
At5g36739
At5g36775
At5g36805
At5g36820
At5g36825
At5g36830
At5g36840
At5g36850
At5g36860
At5g36870
At5g36900
At5g36903
At5g36904
At5g36905
At5g36935
At5g36990
At5g37080
At5g37090
At5g37100
At5g37110
At5g37125
At5g37140
At5g37150
At5g37175
At5g37270
At5g37330
At5g37370
At5g37383
At5g37385
At5g37390
At5g37442
At5g37500
At5g37540
At5g37560
At5g37665
At5g37690
At5g37872
At5g37875
At5g37880
At5g38005
At5g38037
At5g38090
At5g38155
At5g38190
At5g38192
At5g38197
At5g38230
At5g38275
At5g38280
At5g38285
At5g38344
At5g38365
At5g38370
At5g38378
At5g38383
At5g38410
At5g38420
At5g38430
At5g38450
At5g38595
At5g38600
At5g38705
At5g38710
At5g38850
At5g38930
At5g38940
At5g38960
At5g38975
At5g39020
At5g39050
At5g39060
At5g39070
At5g39095
At5g39100
At5g39110
At5g39120
At5g39130
At5g39140
At5g39150
At5g39155
At5g39160
At5g39170
At5g39180
At5g39185
At5g39190
At5g39200
At5g39205
At5g39245
At5g39370
At5g39410
At5g39480
At5g39490
At5g39530
At5g39535
At5g39620
At5g39640
At5g39645
At5g39690
At5g39693
At5g39760
At5g39770
At5g39862
At5g39863
At5g39920
At5g39930
At5g39955
At5g40000
At5g40110
At5g40250
At5g40316
At5g40350
At5g40384
At5g40450
At5g40480
At5g40570
At5g40605
At5g40810
At5g40850
At5g40870
At5g40920
At5g41050
At5g41150
At5g41160
At5g41170
At5g41260
At5g41380
At5g41410
At5g41440
At5g41490
At5g41494
At5g41500
At5g41505
At5g41605
At5g41610
At5g41612
At5g41620
At5g41660
At5g41750
At5g41755
At5g41765
At5g42050
At5g42090
At5g42120
At5g42260
At5g42265
At5g42320
At5g42340
At5g42350
At5g42360
At5g42405
At5g42460
At5g42470
At5g42504
At5g42565
At5g42567
At5g42635
At5g42640
At5g42645
At5g42720
At5g42800
At5g42895
At5g42905
At5g42930
At5g42940
At5g42955
At5g42957
At5g43015
At5g43020
At5g43060
At5g43065
At5g43105
At5g43170
At5g43270
At5g43285
At5g43320
At5g43405
At5g43415
At5g43440
At5g43510
At5g43513
At5g43516
At5g43518
At5g43525
At5g43610
At5g43730
At5g43740
At5g43755
At5g43800
At5g43820
At5g43880
At5g44000
At5g44100
At5g44200
At5g44270
At5g44286
At5g44313
At5g44415
At5g44416
At5g44495
At5g44555
At5g44640
At5g44705
At5g44770
At5g44800
At5g44830
At5g44840
At5g44870
At5g44875
At5g44880
At5g44890
At5g44925
At5g45082
At5g45085
At5g45095
At5g45105
At5g45180
At5g45230
At5g45280
At5g45470
At5g45480
At5g45530
At5g45570
At5g45573
At5g45576
At5g45595
At5g45605
At5g45715
At5g45770
At5g45820
At5g45920
At5g45950
At5g45960
At5g45980
At5g46110
At5g46195
At5g46315
At5g46320
At5g46380
At5g46470
At5g46595
At5g46620
At5g46645
At5g46660
At5g46665
At5g46690
At5g46740
At5g46830
At5g46873
At5g46875
At5g46930
At5g46970
At5g47060
At5g47160
At5g47225
At5g47250
At5g47260
At5g47280
At5g47300
At5g47430
At5g47640
At5g47815
At5g47818
At5g48000
At5g48040
At5g48090
At5g48110
At5g48190
At5g48280
At5g48340
At5g48380
At5g48480
At5g48515
At5g48545
At5g48590
At5g48595
At5g48605
At5g48657
At5g48760
At5g48860
At5g48930
At5g49010
At5g49080
At5g49160
At5g49280
At5g49300
At5g49400
At5g49420
At5g49440
At5g49465
At5g49590
At5g49615
At5g49630
At5g49730
At5g49740
At5g49743
At5g49746
At5g49790
At5g49840
At5g49900
At5g49910
At5g50190
At5g50480
At5g50540
At5g50570
At5g50645
At5g50670
At5g50715
At5g50717
At5g50860
At5g50880
At5g50995
At5g51000
At5g51090
At5g51195
At5g51200
At5g51280
At5g51320
At5g51330
At5g51650
At5g51670
At5g51680
At5g51760
At5g52065
At5g52070
At5g52080
At5g52090
At5g52100
At5g52140
At5g52150
At5g52160
At5g52170
At5g52190
At5g52272
At5g52480
At5g52495
At5g52830
At5g52920
At5g53048
At5g53135
At5g53380
At5g53410
At5g53600
At5g53610
At5g53740
At5g53775
At5g53815
At5g53902
At5g53905
At5g54030
At5g54050
At5g54075
At5g54090
At5g54203
At5g54280
At5g54365
At5g54375
At5g54410
At5g54460
At5g54630
At5g54700
At5g54760
At5g54780
At5g54870
At5g54910
At5g54940
At5g54980
At5g55010
At5g55045
At5g55050
At5g55055
At5g55060
At5g55250
At5g55340
At5g55350
At5g55540
At5g55565
At5g55710
At5g55790
At5g55850
At5g55875
At5g55896
At5g56050
At5g56060
At5g56070
At5g56075
At5g56080
At5g56220
At5g56367
At5g56368
At5g56605
At5g56920
At5g56970
At5g56975
At5g57126
At5g57180
At5g57350
At5g57610
At5g57670
At5g57735
At5g57840
At5g57870
At5g57890
At5g58003
At5g58010
At5g58060
At5g58160
At5g58220
At5g58440
At5g58590
At5g58700
At5g58750
At5g58820
At5g59000
At5g59150
At5g59500
At5g59505
At5g59620
At5g59630
At5g59640
At5g59732
At5g59790
At5g59840
At5g59900
At5g60022
At5g60120
At5g60408
At5g60440
At5g60450
At5g60560
At5g60580
At5g60640
At5g60945
At5g60950
At5g60964
At5g60978
At5g61130
At5g61140
At5g61270
At5g61330
At5g61380
At5g61455
At5g61470
At5g61780
At5g61835
At5g61865
At5g61900
At5g61920
At5g61960
At5g62050
At5g62110
At5g62140
At5g62165
At5g62350
At5g62430
At5g62690
At5g62700
At5g62820
At5g62970
At5g63020
At5g63230
At5g63340
At5g63640
At5g64050
At5g64160
At5g64270
At5g64300
At5g64330
At5g64570
At5g64685
At5g64740
At5g64750
At5g65060
At5g65170
At5g65320
At5g65330
At5g65450
At5g65480
At5g65520
At5g65610
At5g65630
At5g65676
At5g65710
At5g65760
At5g66053
At5g66080
At5g66180
At5g66210
At5g66320
At5g66330
At5g66560
At5g66755
At5g66817
At5g66830
At5g67120
At5g67200
At5g67360
At5g67420
At5g67450
At5g67460
At5g67488
At5g67500
At5g67590
